# Supplementary material for: Exploring β-catenin and TCF4 interaction in complex environments by means of novel biosensing platform focal molography
Source: PLoS One. 2025 Sep 30;20(9):e0333554. doi: 10.1371/journal.pone.0333554 (PMC12483217; doi:10.1371/journal.pone.0333554)
Supplement: S1 Data — (XLSX) [file pone.0333554.s002.xlsx]

## Sheet: Manuscript Figure 2
x-Axis	y-Axis
0.126977	0.86995
0.220136	0.829599
0.28943	0.87913
0.353971	0.835554
0.395933	0.854736
0.455923	0.840175
0.515476	0.868782
0.580671	0.867201
0.643239	0.878039
0.703699	0.85067
0.769534
0.828324	0.861073
0.887514	0.855601
0.950979	0.871026
1.02175	0.876766
1.08126	0.920351
1.14761	0.883189
1.21035	0.86071
1.29839	0.80705
1.38269	1.78507
1.46844	1.93656
1.55589	2.00931
1.64248	2.22654
1.73038	2.36788
1.81315	2.43683
1.89552	2.50912
1.97788	2.59168
2.06673	2.7378
2.15448	2.82638
2.21218	2.89339
2.26681	2.92021
2.32833	3.00388
2.3872	3.08054
2.44386	3.12737
2.50746	3.12536
2.56336	3.21622
2.6172	3.23909
2.67783	3.28983
2.73474	3.34371
2.78773	3.40089
2.84476	3.43338
2.90575	3.44607
2.96042	3.48738
3.01448	3.51786
3.07443	3.55775
3.13082	3.60344
3.18586	3.63208
3.26629	3.65204
3.3452	3.72148
3.42887	3.74235
3.51974	3.78325
3.61684	3.82423
3.69781	3.81748
3.76252	3.84501
3.82826	3.90664
3.88718	3.83735
3.94485	3.85904
4.00005	3.92206
4.06134	3.91024
4.11651	3.92164
4.17123	3.9173
4.23403	3.95241
4.29035	3.95535
4.34511	3.97017
4.42188	3.99556
4.47571	3.96118
4.53624	3.99309
4.59285	3.99778
4.64794	4.01944
4.70807	4.01959
4.78603	4.01657
4.86509	4.02123
4.94357	4.013
5.00485	4.02365
5.06921	4.08174
5.12473	4.00915
5.18078	4.06595
5.2433	4.04343
5.29945	4.0657
5.3593	4.08327
5.42354	4.00943
5.48092	4.0628
5.54621	4.06431
5.60369	4.06487
5.65934	4.07898
5.71956	4.05748
5.77705	4.11748
5.83237	4.04582
5.89292	4.05915
5.96799	4.03768
6.04772	4.05607
6.12908	4.04217
6.21193	4.00998
6.29516	4.05377
6.37821	4.02982
6.46199	4.01036
6.53994	4.02617
6.61852	3.98275
6.69818	4.02216
6.78057	4.02169
6.86339	3.99054
6.94636	4.04438
7.02245	4.01227
7.08441	3.99717
7.1405	3.97586
7.19472	4.01257
7.25539	4.00257
7.31168	4.0212
7.36661	3.98537
7.42142	4.01238
7.48331	4.01234
7.53844	4.07366
7.59286	4.02157
7.65262	3.98283
7.70854	3.97382
7.76332	3.95137
7.82193	4.00082
7.88217	4.00954
7.93733	3.98453
7.9934	3.9719
8.05596	4.00222
8.138	3.95084
8.19458	3.9663
8.2554	3.96447
8.32001	3.95409
8.39036	3.9405
8.45173	3.93805
8.50683	3.91382
8.56116	3.89957
8.62094	3.93961
8.67671	3.93664
8.72926	3.91228
8.78391	3.92348
8.84702	3.88157
8.90197	3.90131
8.95672	3.87975
9.01682	3.88923
9.07259	3.858
9.1267	3.79184
9.19325	3.88101
9.26588	3.86243
9.34323	3.88508
9.42161	3.86279
9.5	3.82153
9.57306	3.80614
9.65097	3.72907
9.72949	3.81152
9.80827	3.78721
9.88096	3.82249
9.94402	3.76429
9.99918	3.75944
10.0536	3.75245
10.1137	3.75242
10.1717	3.69947
10.2262	3.68884
10.2833	3.72933
10.3441	3.6789
10.397	3.66296
10.4518	3.70778
10.5121	3.6658
10.5709	3.69347
10.6222	3.66213
10.6766	3.59297
10.7371	3.57827
10.7917	3.6054
10.8451	3.61243
10.9052	3.57146
10.9794	3.53168
11.089	3.55803
11.1884
11.2466
11.3256
11.4063	3.59814
11.4606	3.63757
11.5213	3.68527
11.5778	3.66033
11.6521	3.06975
11.7079	3.59896
11.7636	3.23285
11.8201	3.5989
11.8811	3.506
11.9368	3.38561
11.9943	3.35876
12.0555	3.30321
12.1111	3.197
12.19	3.19491
12.2692	3.10662
12.3635	3.04842
12.4407	2.99376
12.5159	3.02267
12.5946	2.93678
12.6495	2.90379
12.71	2.86783
12.7662	2.83363
12.8214	2.76485
12.879	2.73059
12.9402	2.72938
12.9933	2.71637
13.047	2.63377
13.107	2.56866
13.1631	2.56647
13.2183	2.49389
13.2774	2.40522
13.3526	2.39425
13.4128	2.3512
13.4711	2.34897
13.5258	2.29053
13.6024	2.20991
13.6835	2.08797
13.7649	1.93874
13.8366	1.99552
13.8973	1.93211
13.954	1.84591
14.0145	1.83049
14.0753	1.76611
14.1376	1.73113
14.1942	1.65948
14.2531	1.60555
14.3139	1.5272
14.3701	1.56068
14.4252	1.57234
14.4889	1.52574
14.5458	1.47876
14.6027	1.42099
14.6658	1.39825
14.7234	1.39843
14.7808	1.39404
14.842	1.35118
14.917	1.27622
14.9961	1.2648
15.0763	1.22638
15.1597	1.21078
15.2551	1.18749
15.3377	1.20869
15.4161	1.1309
15.4795	1.08267
15.5368	1.09642
15.5917	1.06831
15.6586	1.02291
15.7162	1.01538
15.7813	1.00656
15.8393	0.99543
15.8956	0.959476
15.9547	0.991192
16.0157	0.968625
16.0701	0.949239
16.127	0.94144
16.1905	0.936644
16.2476	0.915701
16.3028	0.892005
16.3635	0.930849
16.4204	0.902138
16.5017	0.856114
16.5777	0.895066
16.6544	0.894111
16.7357	0.913068
16.8143	0.908124
16.9097	0.865698
16.9993	0.869416
17.0807	0.912831
17.1568	0.972443
17.2365	0.924842
17.3173	0.940046
17.399	0.910397
17.4615	0.927863
17.5232	0.868832
17.5873	0.953215
17.6489	0.920504
17.7074	0.902488
17.778	0.929168
17.8298	0.936717
17.9115	0.967168
17.9748	0.970533
18.036	0.971033
18.1061	0.936287
18.1842	0.951783
18.2453	0.96068
18.3013	0.991998
18.3576	0.977761
18.42	0.940139
18.4995	0.966522
18.5745	0.989746
18.6527	1.34032
18.7364	0.917049
18.8187	0.960218
18.9013	1.03073
19.0013	1.33926
19.1068	0.928196
19.1883	0.951085
19.2806	0.91528
19.331	0.938794
19.4214	0.974445
19.4609	0.985033
19.5198	0.945636
19.5897	1.09379
19.6452	1.06338
19.6984	1.06389
19.7727	1.06257
19.8105	1.06471
19.8685	1.0068
19.9263	1.04943
19.9738	1.15341
20.0499	1.06178
20.0893	1.04401
20.1478	1.05778
20.1956	1.03143
20.254	0.963904
20.317	0.964083
20.3831	1.11238
20.4573	0.930087
20.508	1.05376
20.5843	0.835808
20.6203	0.824154
20.6805	0.890383
20.7366	0.865776
20.805	0.890091
20.8423	0.841995
20.9022	0.83052
20.9607	0.864437
21.0342	0.814216
21.0702	0.851825
21.1306	0.817612
21.1858	0.877312
21.2387	0.841871
21.319	0.843442
21.3608	0.855755
21.4231	0.811958
21.4975	0.840734
21.5774	0.813781

## Sheet: Manuscript Figure 3
Figure 3A
x-Axis	Experiment 1																		Experiment 2																		Experiment 3
-10	0	0	0	0	0	0	0	0	0	0	0	0	0	0	0	0	0	0	0	0	0	0	0	0	0	0	0	0	0	0	0	0	0	0	0	0	0	0	0	0	0	0	0	0	0	0	0	0	0
-7.79588	9.30723	7.92488	7.50464	6.95119	6.17907	5.94118	5.89429	5.49702	5.44167	9.95646	8.38964	7.83925	7.76029	6.0494	6.52468	6.39943	5.62322	5.66027	7.56404	6.52787	6.42128	5.85176	5.10609	4.42236	4.48337	4.42237	3.87934	8.60198	7.23847	7.2528	6.64256	5.8815	5.32855	5.36988	5.08352	5.22996	8.58673	7.217	7.07484	7.051	6.42129	6.57427	6.34031	6.71151	6.19665	9.76287	7.8874	8.24677	8.14138
-7.49485	21.0446	18.2155	17.0318	16.1714	13.7398	13.6036	13.0135	12.9047	12.2754	22.05	19.3285	18.2647	17.5172	14.9882	15.46	14.5994	13.8315	13.8487	21.5837	18.5419	17.5015	16.6039	13.6185	12.9551	12.4449	12.65	11.8857	23.7148	20.1498	19.7198	18.7252	16.7442	15.6475	14.9696	14.447	14.2523	22.7695	20.4669	19.6035	19.8674	17.8137	17.7684	17.618	17.5862	16.8335	24.0164	21.2446	21.7664	21.2623
-7.19382	39.1368	33.9683	32.2376	31.1635	26.9088	26.7878	26.0093	25.8787	24.752	40.0934	35.5308	34.5158	33.1877	29.0096	29.9177	28.8156	27.2479	27.1576	48.9531	43.8801	41.9055	41.0123	35.9171	35.0151	33.6722	33.7544	32.0354	49.7759	46.4193	45.4727	44.3937	41.4561	40.492	38.9864	37.4406	37.1049	46.4224	45.468	44.318	44.753	42.3445	41.643	40.7484	40.9395	39.8437	47.9062	46.2241	46.026	45.7728
-6.90309	76.4663	75.1621	72.9364	71.9258	68.1066	66.624	65.0005	64.6623	62.956	74.9665	73.7375	72.6732	71.4235	69.507	69.0894	67.1037	65.8589	65.4578	77.3137	76.8147	74.7141	74.6258	72.4175	71.4698	70.1587	70.4369	69.2308	76.8838	76.7639	75.5421	75.6324	75.0368	74.2477	72.8367	72.2635	72.0739	77.514	77.6136	76.9783	78.117	76.7746	76.3018	75.6229	76.4322	75.9557	78.0985	77.2991	76.8891	77.9386
-6.60206	90.1885	90.5638	90.6483	89.6956	89.1564	89.1958	88.6246	89.2408	88.8837	89.0496	88.9883	89.1775	88.4917	89.056	88.7941	88.303	88.3135	88.3952	87.0154	87.6194	86.5402	86.7353	85.8856	85.4689	85.2697	85.5925	85.7135	85.7948	86.6905	85.3855	85.7132	86.1262	85.5848	84.784	84.718	84.4206	89.704	89.9733	90.1353	91.1991	90.6124	90.9422	91.2879	91.9179	91.7373	90.5518	90.7604	91.2158	92.0225
-6.30103	98.5837	98.6595	98.3162	97.9058	97.589	97.1791	97.1405	97.3245	97.409	97.5949	98.2454	97.9835	97.2217	97.5826	97.7469	97.18	97.3734	97.2823	95.5738	95.7831	96.1935	96.8433	96.5914	96.9225	96.9798	97.1424	97.0505	95.0995	95.5276	96.3858	96.6516	97.0639	96.9556	97.3567	97.011	97.3881	94.7067	94.7164	95.4745	96.1839	96.3088	97.4821	97.8962	98.8579	97.9905	95.3683	95.5865	96.8693	96.3977
-6	100	100	100	100	100	100	100	100	100	100	100	100	100	100	100	100	100	100	100	100	100	100	100	100	100	100	100	100	100	100	100	100	100	100	100	100	100	100	100	100	100	100	100	100	100	100	100	100	100
Figure 3B
x-Axis	Experiment 1																		Experiment 2																		Experiment 3
-10	0	0	0	0	0	0	0	0	0	0	0	0	0	0	0	0	0	0	0	0	0	0	0	0	0	0	0	0	0	0	0	0	0	0	0	0	0	0	0	0	0	0	0	0	0	0	0	0	0
-7.79588	0	0	0	0	0	0	0	0	0	0	0	0	0	0	0	0	0	0	0	0	0	0	0	0	0	0	0	0	0	0	0	0	0	0	0	0	0	0	0	0	0	0	0	0	0	0	0	0	0
-7.49485	11.8173	10.5	5.6405	4.8172	4.2394	4.0337	4.9015	10.8254	13.3414	18.0709	20.2885	10.612	7.3053	5.8431	6.3558	5.8545	7.9274	8.6007	16.3388	13.7	6.4059	5.4914	4.3461	4.0745	5.3473	12.8921	17.6023	24.4299	26.0739	17.1221	10.5615	8.0605	9.3118	8.0774	12.4209	13.4364	17.5494	16.8814	9.9464	7.8783	6.6889	6.2536	7.6458	14.0579	18.298	21.0604	23.0273	16.901	11.6485
-7.19382	32.8318	32.7	21.2335	17.1087	14.7843	13.9382	16.0857	29.0633	35.6545	39.8579	43.4493	32.038	24.5323	19.5417	20.5105	18.1593	24.5153	25.4274	37.0043	37.1	25.0099	20.6423	17.085	15.853	18.8463	32.8322	39.0789	44.9362	46.4526	39.5916	32.4276	25.9713	27.3893	23.9707	31.4462	32.7127	38.0945	39.7	27.7553	22.6355	19.1845	17.7497	21.1086	34.9591	41.8003	45.3666	48.1081	39.3815	32.6439
-6.90309	55.528	58.1	58.083	50.1187	44.303	41.3205	41.8446	51.7509	60.603	60.4362	65.0634	57.0679	56.6748	51.8034	49.3805	44.7586	51.0058	50.7337	56.8732	59.4	64.0664	56.4652	50.284	46.1492	46.4844	56.3723	64.0015	65.4916	67.3356	59.9679	64.1249	60.3565	56.7029	52.536	56.1713	56.214	54.5736	57.8	66.1372	58.8765	52.6057	48.6726	48.3457	56.6254	63.3062	62.2909	68.0442	57.1861	64.4723
-6.60206	72.901	74.7	83.3716	81.5848	81.2985	79.81	72.3035	74.1703	82.0655	77.1908	78.8418	74.3466	78.5978	79.9893	74.9605	72.8279	73.232	72.1941	73.688	75.2	84.8554	83.2624	82.5274	81.087	74.0053	76.8456	82.8728	78.7347	80.3365	74.7971	80.809	82.3497	77.5094	76.0649	75.243	74.3528	68.4531	71.2	84.4258	82.9801	82.8719	82.1125	73.283	74.7687	81.3727	75.7603	78.9672	69.6968	78.2264
-6.30103	86.6796	88	92.4612	91.4833	92.3989	91.7726	87.8893	88.522	92.4043	89.3235	91.7187	86.9631	90.0239	90.8781	87.8637	86.8381	86.6025	85.8948	88.2382	88.3	92.3642	92.9462	92.8941	92.4684	88.5233	89.4195	92.1374	91.3836	92.0167	88.9895	91.8587	93.2202	90.89	90.2126	90.2161	89.4468	84.4942	85.4	91.9361	92.1986	92.6215	92.6106	87.9006	88.7532	92.9307	89.2822	91.8753	83.6023	88.287
-6	100	100	100	100	100	100	100	100	100	100	100	100	100	100	100	100	100	100	100	100	100	100	100	100	100	100	100	100	100	100	100	100	100	100	100	100	100	100	100	100	100	100	100	100	100	100	100	100	100
Figure 3C
x-Axis	Experiment 1																		Experiment 2																		Experiment 3
-10	100	100	100	100	100	100	100	100	100	100	100	100	100	100	100	100	100	100	100	100	100	100	100	100	100	100	100	100	100	100	100	100	100	100	100	100	100	100	100	100	100	100	100	100	100	100	100	100	100
-7.30103	100	100	100	100	100	100	100	100	100	100	100	100	100	100	100	100	100	100	100	100	100	100	100	100	100	100	100	100	100	100	100	100	100	100	100	100	100	100	100	100	100	100	100	100	100	100	100	100	100
-7	74.69	68.9681	66.2232	64.6312	65.0822	66.7661	67.5279	66.3027	68.1808	64.2238	62.3809	62.4186	59.8051	60.8417	61.6777	61.7914	60.7882	60.4809	74.9584	66.6121	64.1567	61.9909	60.7395	61.0887	61.4626	62.5354	64.7298	69.0993	63.9446	66.0662	64.7978	63.3335	61.6454	64.1749	66.2061	66.8716	67.4327	61.5163	59.7022	58.2504	56.5457	58.4292	57.2424	58.2381	59.797	59.4737	57.0267	57.5852	57.0415
-6.90309	50.1631	44.1579	41.1293	40.2681	42.3444	42.1097	41.9615	42.5119	44.9247	41.0751	39.6853	38.3252	38.57	40.038	39.4661	38.8055	40.0508	41.3507	43.7719	37.5565	36.3659	34.089	34.6206	35.0416	34.7491	36.3382	37.9756	38.5201	34.6642	35.5665	35.7179	35.01	33.7548	35.7577	37.4747	38.4728	38.3333	33.6587	32.2216	31.6514	30.643	32.4492	31.5526	32.334	34.0278	31.6813	30.2873	31.3362	31.0642
-6.82391	21.8307	19.5866	17.7935	18.9549	20.3913	16.7761	18.0938	17.7348	20.4723	19.1419	18.391	16.5383	19.6789	18.9242	16.752	16.8973	18.7417	21.7834	14.4189	12.6378	12.1636	10.9181	11.8719	11.677	12.3589	13.0347	13.8643	12.3244	10.64	11.0279	11.1699	11.1675	11.7122	11.8358	13.2687	13.268	11.5225	9.8416	9.6035	9.8729	9.9795	11.627	10.557	10.938	11.5686	8.5962	8.6663	8.7076	8.7844
-6.75696	4.6783	4.3032	4.9749	5.8729	5.90088	4.56596	3.88526	4.4718	4.78317	4.9029	5.6711	5.1147	7.8907	5.3193	3.3267	4.0654	5.1468	8.2326	4.3087	3.9151	3.7246	2.67171	3.7931	3.6215	4.0436	4.26548	5.0538	3.3484	2.7948	2.75648	3.1368	3.4997	3.8553	3.7288	4.8171	4.9052	3.2978	3.1728	3.1809	3.3779	3.3112	2.44473	4.216	3.8241	4.4572	2.3398	2.9552	2.7879	2.8131
-6.69897	3.2177	2.6567	3.9609	4.1795	2.86233	3.58808	3.59817	3.6594	3.1558	3.4034	3.5174	3.9251	6.3618	3.349	2.4873	2.8089	3.7863	5.5989	2.2002	2.4694	2.1987	1.849	2.2499	2.7424	2.3817	2.20307	3.6849	1.7163	1.4763	0	1.5725	1.7953	1.6437	1.9242	2.5005	2.6248	2.3225	1.8672	1.984	2.1484	2.3213	1.73822	3.0733	2.7836	2.9256	1.5137	2.0523	2.1323	1.9018
-6.60206	0.5826	1.1478	1.7571	1.8592	1.6908	1.61879	1.24654	0.774	1.36606	1.8293	1.6027	2.2508	3.961	1.3168	1.314	1.3708	1.8042	2.7607	1.0778	1.2612	1.0515	1.05538	1.2277	1.5397	1.2855	0.96741	2.1117	1.0776	1.0911	0.620077	1.2742	1.0032	0.8289	0.9388	1.3099	1.255	1.8935	1.6482	1.805	2.0764	2.1841	3.27917	2.2912	2.2626	2.5821	0.9915	1.5871	1.2125	1.4564
-6.30103	0.0457	0.0456	0.5405	0.2574	0	0	0	0.3122	0	0.9901	1.2757	2.255	2.6004	1.6554	1.458	1.8932	1.9717	2.2476	0.5898	0.2652	0.3605	0	0.0557	0.6775	0.3205	0	0.816	1.0482	0.5195	1.43369	0.9244	0.6359	0.5105	0.8299	1.2443	1.2413	0.5341	0.5527	0.5076	0.3612	0.4168	0	0.657	0.2785	0.5277	0.4719	0.3252	0.3355	0.2634
-6	0	0	0	0	0.218521	0.541057	0.0369863	0	0.148778	0	0	0	0	0	0	0	0	0	0	0	0	0.0109988	0	0	0	0.0919154	0	0	0	0.54897	0	0	0	0	0	0	0	0	0	0	0	1.21505	0	0	0	0	0	0	0
Figure 3D
x-Axis	Experiment 1																		Experiment 2																		Experiment 3
-10	100	100	100	100	100	100	100	100	100	100	100	100	100	100	100	100	100	100	100	100	100	100	100	100	100	100	100	99.5798	100	100	100	100	100	100	100	100	100	100	100	100	100	100	100	100	100	100	100	100	100
-7.30103	100	100	100	100	100	100	100	100	100	100	100	100	100	100	100	100	100	100	100	100	100	100	100	100	100	100	100	99.5798	100	100	100	100	100	100	100	100	100	100	100	100	100	100	100	100	100	100	100	100	100
-7	93.8644	95.3135	95.7381	95.4396	93.4212	95.9241	95.4355	95.7849	94.5967	97.6508	93.4593	96.9368	94.4895	93.4317	96.7633	98.4956	97.143	93.3833	97.0081	95.6432	96.0118	96.8085	96.9641	96.4854	96.6138	96.0706	94.9593	100	98.7814	97.8884	99.2463	99.628	98.7751	98.8413	98.9238	98.1595	91.1621	91.5079	91.2559	91.2739	91.3611	89.7436	90.4525	89.6375	89.609	88.6404	88.4889	87.8447	86.9229
-6.90309	89.8355	89.3973	87.5712	87.9557	87.1492	89.5515	88.7921	87.9974	84.9812	86.7668	83.9152	87.0303	83.018	83.465	88.6987	87.3961	87.9548	84.1157	87.3148	84.3668	84.4147	85.3024	85.9958	84.1729	84.5275	83.073	81.8447	86.7643	85.0409	84.0845	85.7385	85.8268	84.4801	84.3347	83.5771	82.4343	74.9965	74.6051	74.4515	75.0414	74.7785	73.3576	74.2598	72.8055	71.4608	75.5394	75.3265	73.8487	73.6082
-6.82391	73.6257	70.6589	69.0413	71.5886	72.1686	73.8747	70.7007	68.5546	65.1191	67.7314	67.1721	66.4756	64.2956	65.105	66.9735	67.6144	67.4119	66.582	67.8898	64.0821	64.9058	65.8823	67.0766	65.7008	64.4771	62.9802	60.2316	63.2784	61.389	60.3902	62.2109	61.2099	61.1101	60.7382	60.9533	59.721	59.5352	58.0269	58.4603	59.2212	59.2272	57.7955	57.8536	55.2259	53.5545	59.7006	58.4518	57.7834	57.6294
-6.75696	54.1729	51.2248	51.1856	54.8245	54.5882	55.0313	51.8283	50.4279	47.9137	50.9729	48.9523	47.8626	48.1713	47.9172	48.4746	48.8951	48.5562	49.3693	49.2364	45.9318	47.0227	47.6565	47.8602	46.8007	45.4203	43.4521	41.5791	46.975	45.4441	44.5324	45.3215	45.6435	45.1939	44.8397	44.8457	44.4521	44.1331	42.2482	42.8604	43.789	43.1481	42.1954	41.4179	39.8332	38.4587	44.0707	43.2982	42.8391	42.5902
-6.69897	18.9154	17.9467	19.3296	21.4512	21.7715	20.9996	20.8286	19.9481	18.9423	20.9743	19.2495	18.8624	20.1763	20.0192	20.1628	20.7954	20.0764	20.728	17.0956	16.1639	16.4459	17.5399	17.4413	17.2037	17.0603	16.0418	14.9104	16.5128	16.791	16.2178	16.5559	16.8746	17.2539	17.4596	17.4511	17.6082	18.5061	17.2936	18.0529	19.0825	19.024	17.8216	17.5708	17.581	16.7458	19.7922	19.2744	18.9775	19.4995
-6.60206	7.0896	6.3679	7.0214	8.3048	8.4181	8.1744	8.2266	7.414	7.4523	8.5327	7.5472	7.3064	7.9928	7.9035	8.1918	9.0662	8.5914	9.0878	6.3891	6.1451	6.588	6.8937	6.9846	7.224	7.2482	7.1185	6.5869	5.79664	6.2606	6.0303	6.3867	6.5751	6.4724	6.4173	6.4704	6.8649	7.8489	7.4437	7.8812	8.7527	8.7883	7.7071	7.7636	8.5727	8.194	9.734	8.8253	8.9492	9.9444
-6.30103	1.7455	1.1512	1.6931	2.1594	2.2613	1.9904	1.7002	1.4682	1.8978	1.9751	1.7282	1.6918	1.6265	1.7311	1.8445	2.1255	1.2346	1.8167	1.8287	1.6032	2.0458	1.7395	1.8874	2.1296	1.9935	1.6224	1.5982	1.44351	1.4548	1.3054	1.4313	1.5082	1.321	1.9268	1.5141	1.6818	1.8891	2.1114	2.2065	2.5143	2.7764	2.4426	2.1319	2.2451	2.2953	3.3447	2.473	2.4944	3.0572
-6	0	0	0	0	0	0	0	0	0	0	0	0	0	0	0	0	0	0	0	0	0	0	0	0	0	0	0	0	0	0	0	0	0	0	0	0	0	0	0	0	0	0	0	0	0	0	0	0	0
[truncated: 8 more columns]

## Sheet: Manuscript Figure 4
Figure 4A			Figure 4B
x-Axis	y-Axis		x-Axis	y-Axis
0.139252	61.7488		0.129265	37.8934
0.230557	61.9337		0.244654	37.8433
0.317268	61.6946		0.332702	37.8299
0.409024	61.6263		0.429213	37.8738
0.472468	61.5696		0.531642	37.8567
0.529403	61.5807		0.566409	37.8675
0.587169	61.5845		0.658237	37.9288
0.643645	61.6051		0.732124	37.9504
0.699516	61.6136		0.814807	37.8672
0.763112	61.6433		0.889748	37.8515
0.823382	61.6307		0.958481	37.8858
0.878767	61.5797		1.04005	37.8527
0.93458	61.5637		1.11713	37.8391
0.996635	61.542		1.19068	37.8554
1.05153	61.5089		1.25869	37.8505
1.10524	61.5247		1.37131	37.8708
1.16863	61.5402		1.50133	37.8568
1.22408	61.5136		1.61568	37.8242
1.28138	61.4917		1.67487	37.8826
1.33808	61.5073		1.7579	37.8196
1.39909	61.4915		1.82448	37.8465
1.46472	61.4331		1.89282	37.8197
1.5495	61.4251		1.97058	37.7968
1.64908	61.3847		2.03308	37.8432
1.72768	61.3987		2.11028	37.796
1.80913	61.391		2.19049	37.8174
1.88662	61.3786		2.27249	37.8079
1.96941	61.3577		2.35407	37.7752
2.05099	61.2571		2.43123	37.776
2.13382	61.2644		2.50584	37.8225
2.21428	61.2978		2.56158	37.816
2.29714	61.3004		2.64356	37.746
2.39366	61.3159		2.73998	37.7587
2.47232	61.303		2.8514	37.7927
2.55291	61.2979		2.9719	37.7871
2.63193	61.2569		3.07742	37.7579
2.71269	61.2726		3.19995	37.7597
2.79474	61.1974		3.30477	37.7831
2.87937	61.2615		3.41359	37.7915
2.97218	61.2494		3.5283	37.7301
3.0539	61.2154		3.63437	37.7846
3.13366	61.2162		3.74113	37.8456
3.22199	61.2601		3.85867	37.8641
3.27853	61.257		3.97594	37.8248
3.33577	61.2108		4.08078	37.8011
3.39873	61.2133		4.1929	37.7957
3.46015	61.163		4.30545	37.8268
3.51611	61.2218		4.41444	37.8304
3.57027	61.2384		4.52841	37.8003
3.62916	61.2029		4.6041	37.8143
3.68587	61.1718		4.67399	37.8159
3.76527	61.1663		4.75816	37.8631
3.81458	61.2141		4.82108	37.8275
3.87331	61.2005		4.89283	37.8528
3.92999	61.1648		4.96492	37.8512
4.0021	61.1856		5.03879	37.812
4.06127	61.2513		5.10714	37.811
4.12814	61.206		5.17743	37.8522
4.18827	61.1615		5.25044	37.3378
4.24323	61.187		5.32209	37.453
4.32091	61.1892		5.39865	37.4189
4.40169	61.1925		5.4719	37.4645
4.49435	61.1888		5.54084	37.52
4.58358	61.1295		5.64674	37.592
4.65948	61.1663		5.75917	37.5754
4.74432	61.1544		5.88343	37.5763
4.8175	61.1703		5.98514	37.5861
4.89613	61.1592		6.09702	37.6074
4.98883	61.1729		6.2165	37.8154
5.06618	61.1699		6.35071	37.8987
5.12273	61.091		6.46125	37.5816
5.18173	61.1092		6.56721	37.5921
5.24062	61.1917		6.64745	37.5702
5.29878	61.1698		6.70383	37.561
5.35433	61.1655		6.77287	37.5756
5.4155	61.2004		6.84236	37.5683
5.47466	61.2579		6.92635	37.5473
5.52527	61.2986		6.99596	37.5385
5.58437	61.2459		7.07289	37.6956
5.64215	61.2501		7.14049	37.9774
5.69451	61.3721		7.21721	47.5108
5.74806	61.4075		7.29533	52.1039
5.80733	61.4112		7.36251	52.9128
5.86604	61.4064		7.46008	53.3032
5.91942	61.4113		7.53929	53.5031
5.98318	61.4097		7.62979	53.7305
6.03966	61.4202		7.71783	54.0286
6.09481	61.4396		7.78789	54.1606
6.17115	61.4059		7.84668	54.2426
6.25094	61.2934		7.91345	54.4207
6.33756	61.399		7.98806	54.5028
6.41997	61.4914		8.0568	54.6892
6.50174	61.3906		8.12663	54.8617
6.58571	61.3607		8.20375	54.9612
6.66236	61.3747		8.27779	54.9282
6.74726	61.305		8.34879	54.7458
6.8319	61.3792		8.42549	55.2176
6.9127	61.3092		8.52719	52.8318
6.99548	61.4652		8.58937	51.1492
7.08246	61.8252		8.68544	48.9671
7.16217	61.8154		8.80158	47.0269
7.24163	61.9504		8.92842	45.7547
7.31951	61.9781		9.0565	44.7164
7.40391	61.8897		9.15739	44.1154
7.48338	62.1227		9.26803	43.518
7.57	62.2002		9.385	43.0525
7.64755	62.2299		9.49147	42.6732
7.75127	62.089		9.60931	42.3911
7.8458	62.0374		9.73082	42.0699
7.93061	62.0602		9.83094	41.8616
8.00925	62.0038		9.93585	41.6939
8.09579	61.9548		10.0415	41.5133
8.17484	61.9641		10.1585	41.3779
8.26003	61.9676		10.2692	41.2883
8.3338	61.9893		10.3764	41.0781
8.42157	61.943		10.4948	41.1943
8.50143	61.9246		10.6032	41.0316
8.58301	61.9249		10.729	41.0032
8.66364	61.9916		10.8492	41.1221
8.74784	61.9416		10.9604	41.2541
8.82626	61.9278		11.0671	41.2553
8.90206	61.8605		11.1772	41.0682
8.98259	61.7758		11.2928	40.9714
9.06542	61.7		11.4027	40.86
9.14508	61.7567		11.5158	40.7866
9.23338	61.8532		11.6219	40.7156
9.30625	61.7349		11.709	40.6802
9.39769	61.7821		11.7728	40.6091
9.47825	61.7792		11.8467	40.5981
9.56011	61.7872		11.9219	40.582
9.60891	61.7666		11.9894	40.5224
9.66954	61.7137		12.0654	40.5312
9.72216	61.7304		12.1355	40.486
9.78046	61.7197		12.2098	40.4646
9.83401	61.8061		12.2797	40.4602
9.89239	61.7533		12.3541	40.4066
9.95509	61.6222		12.4312	40.4011
10.0093	61.7047		12.496	40.3694
10.0665	61.6281		12.5777	40.3192
10.1274	61.4808		12.6479	40.3412
10.1869	61.476		12.7465	40.3551
10.2426	61.5253		12.8573	40.3128
10.3043	61.559		12.9599	40.2529
10.3633	61.5152		13.0386	40.2606
10.4175	61.5253		13.1051	40.2106
10.4799	61.469		13.1756	40.0099
10.5353	61.4783		13.2812	39.1325
10.5928	61.4932		13.3564	39.748
10.6717	61.4969		13.4206	39.7771
10.7477	61.466		13.5022	39.6829
10.8325	61.5468		13.5637	39.6246
10.9063	61.5537		13.6311	39.5054
10.9792	61.4444		13.7135	39.4284
11.0566	61.4805		13.7963	39.336
11.1551	61.4188		13.8619	39.2845
11.2319	61.3204		13.9382	39.2112
11.3072	61.3036		14.0047	39.1443
11.3844	61.3185		14.1134	39.0996
11.4593	61.2163		14.2285	39.0559
11.5414	61.1613		14.332	38.931
11.6158	61.2268		14.4496	38.9366
11.6773	61.2154		14.5516	38.8306
11.7436	61.1516		14.6607	38.7902
11.8061	61.1222		14.7702	38.7983
11.862	61.183		14.876	38.6946
11.917	61.1002		14.9454	38.6072
11.9792	61.0821		15.0205	38.6649
12.0341	61.1185		15.0886	38.6671
12.0841	61.1056		15.1632	38.5912
12.1407	61.1123		15.231	38.4852
12.1973	61.1228		15.3238	38.4308
12.2556	61.0722		15.4029	38.4491
12.3131	61.2226		15.4624	38.5273
12.3753	61.1424		15.5441	38.4545
12.4297	61.1279		15.6097	38.409
12.4818	61.0946		15.6904	38.4848
12.5367	61.1224		15.7611	38.5541
12.5955	61.1456		15.8376	38.57
12.6513	61.0649		15.9164	38.4925
12.734	61.0939		16.0292	38.3392
12.8161	61.0685		16.144	38.2832
12.8883	61.1006		16.2604	38.0973
12.9478	61.0634		16.3712	38.1274
13.0062	61.2987		16.4758	38.1651
13.0562	61.322		16.58	38.117
13.111	61.6971		16.7036	38.1943
13.1731	61.5355		16.8156	38.1809
13.2314	61.5175		16.924	38.1819
13.2873	61.5914		16.9701	38.2173
13.3445	61.6172		17.0423	38.1736
13.3981	61.6124		17.1296	38.1927
13.4579	61.5378		17.218	38.1502
13.5163	61.5341		17.3244	38.1745
13.5772	61.5243		17.4169	38.1394
13.6347	61.4167		17.4587	38.0381
13.7054	61.4361		17.5323	38.0147
13.7601	61.3834		17.6187	38.0946
13.8181	61.3546		17.6967	38.1775
13.8951	61.2915		17.7708	38.1667
13.9697	61.1744		17.856	38.0932
14.0517	61.1381		17.9572	38.1216
14.1298	61.1641		18.0617	38.0975
14.2053	61.1011		18.1425	38.0765
14.2823	61.2009		18.2399	38.0643
14.3568	61.2109		18.2994	38.0588
14.433	61.168		18.3753	38.3197
14.4933	61.2145		18.4439	43.9862
14.5492	61.2178		18.5318	49.4839
14.6	61.2565		18.6016	51.0724
14.6538	61.0913		18.6832	51.9642
14.7168	61.1157		18.762	52.2116
14.7723	61.1125		18.8215	52.5449
14.8264	61.1809		18.9065	52.9127
14.8835	61.1435		18.9886	53.0635
14.9439	60.9725		19.0645	53.2755
14.9949	61.0055		19.173	53.4673
15.0534	60.9817		19.3047	53.8045
15.1086	60.9629		19.4182	53.9779
15.1709	60.9567		19.5093	54.0494
15.2195	60.8822		19.6155	54.4939
15.2761	60.9042		19.7155	53.2478
15.3393	60.9885		19.82	50.5399
15.3925	60.9796		19.9495	48.1738
15.4466	60.9516		20.049	46.6098
15.5401	60.7908		20.1267	45.7651
15.6192	60.7608		20.282	44.9758
15.6989	60.7726		20.3687	44.0986
15.7798	60.8063		20.4078	43.8543
15.8538	60.7868		20.4643	43.5727
15.9412	60.7334		20.5417	43.2632
16.0477	60.8271		20.6269	42.9831
16.1245	60.8067		20.6907	42.7428
16.1854	60.8338		20.827	42.5851
16.2431	60.5493		20.8937	42.3264
16.3031	60.6452		20.9332	42.2072
16.3628	60.7662		21.0081	42.0316
16.4166	60.7768		21.0872	41.9342
16.4755	60.963		21.1784	41.7416
16.5356	60.9093		21.2875	41.6168
16.5954	60.9594		21.4036	41.4828
16.6499	60.9503		21.5028	41.2933
16.7084	61.0809		21.6101	41.2841
16.7696	61.0784		21.7191	41.3001
16.818	61.0296		21.8205	41.2569
16.8741	61.0467		21.9329	41.222
16.9358	61.0654		22.0384	41.3019
16.9927	61.0727		22.1491	41.3422
17.051	61.045		22.2458	41.3559
17.1157	60.9921		22.3577	41.2345
17.1814	61.0694		22.4598	41.0903
17.2412	61.1061		22.5626	40.9829
17.3035	60.8874		22.6604	40.9477
17.353	60.9592		22.7742	40.8793
17.4108	61.0011		22.8829	40.8083
17.4736	60.9597		22.9833	40.7411
17.5295	60.9564		23.0943	40.6837
17.5793	60.9834		23.2074	40.645
17.6383	60.991		23.3131	40.648
17.7005	61.0567		23.422	40.5606
17.75	61.0246		23.5176	40.5376
17.8076	61.0589		23.6484	40.4708
17.8642	61.0383		23.7595	40.5294
17.9214	61.0146		23.8774	40.474
17.9745	61.1227		23.9744	40.486
18.0313	62.0619		24.0782	40.3947
18.093	63.277		24.1834	40.37
18.1533	63.8501		24.2844	40.3737
18.2071	64.2362		24.3973	40.3539
18.2862	64.4895		24.5076	39.9614
18.3618	64.7481		24.6106	39.7058
18.446	64.9607		24.7391	40.0233
18.5254	65.2683		24.8455	39.8877
18.6034	65.3992		24.9275	39.8131
18.6827	65.5215		24.9911	39.7627
18.7606	65.571		25.0647	39.6562
18.838	65.6773		25.1483	39.6527
18.9093	65.7485		25.2319	39.5822
18.9908	65.7058		25.2995	39.5136
19.071	65.7135		25.3675	39.4552
19.1502	65.86		25.4361	39.4301
19.2303	65.8738		25.5209	39.4095
19.3119	65.9382		25.5759	39.3847
19.4038	66.006		25.6599	39.3092
19.4796	66.0095		25.7184	39.2582
19.5567	66.0399		25.7938	39.2508
19.6307	66.0242		25.8615	39.1588
19.7166	66.1172		25.9833	39.2115
19.789	66.1219		26.0774	39.2302
19.8691	66.1518		26.1883	39.0915
19.9481	66.1263		26.3011	39.184
20.0234	66.139		26.4022	39.0594
20.0996	66.153		26.5123	38.9849
20.1795	66.1568		26.627	38.914
20.2542	66.2589		26.7239	39.0825
20.3362	66.092		26.8412	38.9994
20.4143	66.1183		26.9424	39.0504
20.4884	66.1433		27.0488	39.0445
20.5656	66.0584		27.1577	38.9745
20.6482	66.1451		27.2722	38.8232
20.7242	66.1147		27.3819	38.5784
20.7952	66.0196		27.4906	38.5047
20.8724	66.0074		27.5973	38.553
20.9554	65.8093		27.708	38.4822
21.0342	65.6391		27.8195	38.4986
21.1047	65.4867		27.9209	38.5429
21.1861	65.2284		28.0218	38.5443
21.2674	65.1252		28.1325	38.5423
21.3419	64.9526		28.2444	38.5446
21.4222	64.7809		28.3466	38.5165
21.4966	64.6356		28.4333	38.4014
21.5743	64.3481		28.5092	38.3862
21.6497	64.1164		28.6024	38.4505
21.7285	63.9712		28.6661	38.4076
21.8032	63.9057		28.7384	38.3924
21.8797	63.7994		28.8123	38.4232
21.9572	63.7172		28.8777	38.3659
22.0326	63.5174		28.9549	38.3801
22.1131	63.326		29.0724	38.3521
22.1955	63.2171		29.1207	38.3446
22.2734	63.1012		29.1801	38.3528
22.3475	62.9276		29.2543	38.3481
22.4296	62.7742		29.3272	38.3244
22.5096	62.7226		29.4088	38.3171
22.591	62.6054		29.5234	38.3626
22.6674	62.5077		29.631	41.0478
22.7427	62.4471		29.7152	45.0605
22.8166	62.3659		29.7822	47.3704
22.8952	62.2716		29.8508	49.0245
22.9705	62.1953		29.9344	49.8124
23.0498	62.1676		30.0124	50.6414
23.1456	62.1475		30.0831	51.1627
23.2281	62.2117		30.1605	51.6138
23.31	62.125		30.2353	51.9528
23.3903	62.0457		30.316	52.1924
23.4539	62.0365		30.4122	52.4468
23.5147	61.9511		30.4833	52.6172
23.5718	61.9358		30.5488	52.7486
23.6364	61.929		30.627	52.8936
23.6939	61.8655		30.7519	53.028
23.7462	61.8285		30.8474	53.8328
23.8024	61.8123		30.9272	52.4006
23.8605	61.8177		31.001	50.5845
23.9197	61.9513		31.0808	48.7507
23.9751	61.7437		31.1586	47.52
24.035	61.943		31.245	46.1667
24.1036	62.292		31.3459	45.1733
24.1551	62.0951		31.4084	44.5465
24.213	62.0536		31.4901	44.0692
24.27	62.0952		31.5493	43.7339
24.3274	62.084		31.621	43.3992
24.3844	61.9875		31.7001	43.0458
24.4554	61.9269		31.7716	42.8259
24.5393	61.7952		31.8439	42.6037
24.6125	61.7595		31.9485	42.3248
24.6918	61.6502		32.0528	42.1084
24.7703	61.5752		32.154	41.9169
24.8513	61.5371		32.255	41.784
24.9488	61.4568		32.3754	41.6083
25.0247	61.3008		32.4704	41.437
25.1034	61.3743		32.5746	41.3591
25.1833	61.3961		32.6445	41.2604
25.2582	61.3531		32.7183	41.2462
25.335	61.4145		32.792	41.3145
25.4152	61.2884		32.8595	41.3317
25.4933	61.3789		32.9322	41.2987
25.543	61.3718		33.0031	41.3081
25.6037	61.2369		33.0796	41.2118
25.6611	61.2814		33.1492	41.2213
25.7156	61.3593		33.2211	41.2343
25.7712	61.3745		33.3128	41.2731
25.8293	61.322		33.3865	41.2717
25.8912	61.1029		33.465	41.2844
25.9488	61.0661		33.5307	41.205
26.0068	61.0931		33.596	41.1137
26.0634	61.1509		33.7083	41.0321
26.116	61.0878		33.8514	40.9491
26.1717	61.1491		33.9692	40.8747
26.2266	61.1734		34.0876	40.8574
26.2828	61.138		34.1994	40.8095
26.338	61.1529		34.3124	40.7625
26.3932	61.2002		34.41	40.6801
26.4471	61.1061		34.5354	40.6662
26.5087	61.0396		34.6511	40.6154
26.5811	60.9817		34.7571	40.6028
26.6645	60.8493		34.8695	40.5676
26.7607	60.9961		34.9758	40.6317
26.8388	60.9513		35.117	40.5664
26.9197	60.9127		35.2092	40.5778
26.9997	60.934		35.3214	40.4948
27.0829	60.9557		35.4218	40.4768
27.1424	61.0774		35.4966	40.4775
27.199	60.9005		35.5603	40.4906
27.2549	60.7843		35.6406	40.3662
27.3085	60.955		35.7258	39.2222
27.3687	60.8403		35.8035	39.8234
27.4272	61.0338		35.8824	40.0974
27.4845	61.1477		35.965	40.0626
27.543	61.255		36.0251	40.0127
27.6059	61.1461		36.1045	39.9273
27.6553	61.0903		36.1788	39.9068
27.729	61.1484		36.2453	39.8696
27.7874	61.1125		36.3181	39.7665
27.846	61.1315		36.3872	39.7162
27.9097	61.2308		36.4722	39.6815
27.9674	61.2175		36.5823	39.6189
28.0167	61.2277		36.6966	39.5487
28.074	61.2336		36.7888	39.532
28.1405	61.237		36.8959	39.4445
28.2355	61.0409		37.0004	39.3641
28.3064	61.1472		37.0738	39.3627
28.397	61.0983		37.141	39.3694
28.4712	61.0762		37.2229	39.4735
28.5549	60.9999		37.2894	39.422
28.6303	61.162		37.3635	39.3192
28.7112	61.2007		37.44	39.2897
28.7829	61.1976		37.5152	39.3522
28.8658	61.2596		37.5921	39.2923
28.9188	61.1726		37.6713	39.1565
28.9765	62.1318		37.7358	39.1194
29.0327	64.132		37.8148	39.1181
29.0926	65.8302		37.8881	39.1701
29.1496	66.7422		37.9654	39.2273
29.2045	66.9863		38.0364	39.1912
29.2679	67.1869		38.1594	39.2144
29.3254	67.42		38.2715	39.2041
29.3839	67.6953		38.385	39.0504
29.4422	67.9597		38.4836	38.904
29.5033	68.1849		38.6019	38.7711
29.5583	68.2931		38.703	38.7007
29.6193	68.4946		38.8169	38.7255
29.6815	68.6142		38.9112	38.8447
29.7358	68.7108		39.0387	38.7446
29.7948	68.7781		39.1525	38.7562
29.8571	68.888		39.2636	38.735
29.9084	68.9408		39.3627	38.7574
29.9861	68.9978		39.4672	38.7083
30.0615	69.0996		39.5815	38.6313
30.1424	69.1555		39.6892	38.6088
30.2222	69.2014		39.8095	38.623
30.301	69.2691		39.8847	38.6201
30.3792	69.3983		39.9521	38.6328
30.4555	69.5581		40.0323	38.6312
30.5373	69.5354		40.1001	38.6348
30.6183	69.63		40.1634	38.6249
30.6923	69.6151		40.2588	38.6115
30.7671	69.578		40.3284	38.6197
30.8487	69.6642		40.3954	38.5758
30.9224	69.6706		40.4659	38.6039
31.0031	69.6628		40.5491	38.5708
31.0777	69.6623		40.6301	38.6175
31.1609	69.6895		40.7045	38.593
31.2353	69.7198		40.7652	39.9479
31.3148	69.7303		40.8439	42.0199
31.3941	69.6927		40.9418	44.5314
31.4703	69.6605		41.0416	46.1891
31.5498	69.5336		41.1269	47.0594
31.6236	69.5147		41.1914	47.8696
31.6992	69.352		41.2771	48.6772
31.7768	69.1142		41.3399	49.2664
31.8491	68.8655		41.4278	49.5526
31.9265	68.5191		41.5055	50.0151
32.0067	68.0366		41.5766	50.2631
32.0634	67.8131		41.6454	50.6022
32.1189	67.6336		41.7157	50.8339
32.1754	67.4381		41.8012	51.083
32.2377	67.2271		41.8834	51.3892
32.2986	67.0059		41.9867	52.169
32.3532	66.7673		42.0829	51.6371
32.4103	66.5412		42.1181	49.9149
32.4727	66.3313		42.2394	47.4901
32.5298	66.0799		42.3494	45.9438
32.5903	65.9122		42.4525	44.8207
32.6435	65.7468		42.5667	43.9971
32.7019	65.5513		42.666	43.4466
32.7545	65.372		42.7744	43.0407
32.8104	65.259		42.8725	42.6909
32.8687	65.0815		42.9796	42.3908
32.9277	64.8893		43.0764	42.1383
32.9852	64.6824		43.1924	41.9628
33.0403	64.6061		43.3044	41.7928
33.1339	64.3655		43.4086	41.6466
33.2081	64.2245		43.5068	41.4965
33.2861	64.1028		43.6157	41.4119
33.3814	63.9036		43.7141	41.3403
33.4573	63.7886		43.8179	41.2906
33.5328	63.6363		43.9169	41.2612
33.6091	63.4999		44.0273	41.3529
33.6878	63.39		44.1562	41.3546
33.7682	63.2574		44.263	41.2683
33.8283	63.1882		44.3399	41.2229
33.8844	63.1564		44.4101	41.235
33.9533	63.0378		44.4861	41.2826
34.016	63.068		44.5551	41.3034
34.0741	62.9294		44.6369	41.2449
34.1298	62.9989		44.7085	41.169
34.1921	62.9427		44.7689	41.1188
34.2452	62.946		44.8439	41.1214
34.3029	62.9269		44.912	41.0374
34.3628	62.886		44.9922	41.0117
34.4206	62.8123		45.0551	40.948
34.4771	62.7647		45.1317	40.9265
34.5409	62.7432		45.2146	40.9665
34.6034	62.6655		45.2951	40.8992
34.6586	62.6864		45.41	40.771
34.7172	62.5798		45.5089	40.7879
34.7803	62.6264		45.6297	40.744
34.8558	62.5621		45.7304	40.7451
34.9171	62.3493		45.7993	40.7619
34.9763	62.4792		45.8784	40.6773
35.0354	62.6402		45.9624	40.7308
35.0915	62.8817		46.0288	40.7494
35.1504	62.7511		46.125	40.6924
35.2011	62.7375		46.1928	40.7132
35.261	62.6867		46.2749	40.6465
35.3233	62.7273		46.3659	40.6678
35.3787	62.6182		46.4496	40.5775
35.4298	62.5782		46.5144	40.599
35.4819	62.445		46.589	40.5977
35.5365	62.4314		46.666	40.6073
35.6021	62.3318		46.7738	40.1338
35.6628	62.3034		46.8788	39.9281
35.7202	62.2609		46.9793	40.2046
35.7717	62.1273		47.0506	40.1756
35.8291	62.1265		47.1266	40.1555
35.8944	62.0231		47.2223	40.0894
35.9746	61.8072		47.3027	40.0766
36.0324	61.7648		47.3704	39.9634
36.0892	61.8131		47.4444	39.9617
36.1568	61.683		47.529	39.8902
36.2163	61.7743		47.6023	39.839
36.2683	61.7381		47.6783	39.8283
36.3247	61.7743		47.7478	39.7681
36.3953	61.6621		47.8271	39.7668
36.4528	61.602		47.9056	39.6907
36.5044	61.6368		47.9993	39.6897
36.5626	61.6681		48.1141	39.5984
36.6223	61.6422		48.2209	39.6252
36.6788	61.5572		48.3606	39.7524
36.7337	61.6514		48.4152	39.7144
36.786	61.6857		48.4993	39.6664
36.8454	61.5542		48.5862	39.6925
36.9074	61.5174		48.6649	39.5808
36.9617	61.5471		48.743	39.4527
37.0195	61.5305		48.8306	39.4061
37.0938	61.5343		48.9482	39.4072
37.1763	61.4199		49.0105	39.4709
37.2514	61.4863		49.0763	39.4605
37.3267	61.4756		49.1836	39.4649
37.4083	61.441		49.273	39.5516
37.4877	61.2194		49.3412	39.4009
37.5587	61.2601		49.4419	39.3116
37.6361	61.1983		49.5571	39.1881
37.7118	61.2017		49.679	39.0766
37.7879	61.2271		49.7907	39.0623
37.8679	61.1917		49.8879	38.9713
37.9489	61.2334		49.9657	39.1428
38.0296	61.2953		50.0349	39.0799
38.1045	61.2911		50.1157	38.902
38.1833	60.9399		50.1922	38.9339
38.2582	61.3706		50.2779	39.039
38.3346	61.2705		50.3405	39.0419
38.4018	61.3577		50.4103	39.0046
38.4614	61.4998		50.4875	39.0224
38.5163	61.4927		50.5585	38.9759
38.5803	61.4012		50.6368	38.9581
38.6413	61.3863		50.7137	38.9293
38.7089	61.5211		50.7946	38.9091
38.7719	61.485		50.8642	38.8811
38.827	61.4177		50.9692	38.9835
38.8903	61.4233		51.0753	38.9691
38.9531	61.3803		51.1969	38.9509
39.0088	61.4151		51.2777	38.9622
39.0691	61.4328		51.3774	38.9028
39.124	61.3864		51.492	38.8624
39.1873	61.371		51.6221	38.8957
39.2468	61.3722		51.7234	38.8919
39.3038	61.4203		51.825	38.8683
39.3632	61.4264		51.937	39.2402
39.4654	61.407		52.0342	41.2859
39.5493	61.316		52.1373	42.9976
39.6335	61.3596		52.2657	44.5005
39.7127	61.2767		52.3739	45.451
39.7895	61.2853		52.4835	46.385
39.8674	61.3041		52.5908	47.0287
39.9423	63.724		52.6987	47.505
40.0388	69.7655		52.8129	47.9275
40.1101	71.2983		52.9168	48.351
40.1894	72.0379		53.0065	48.9513
40.2711	72.5992		53.1207	49.2767
40.3477	73.358		53.2252	49.3184
40.4238	74.1201		53.3332	47.4612
40.5044	74.6863		53.4756	45.4627
40.5837	75.2386		53.5747	44.4388
40.6607	75.5403		53.6819	43.6544
40.7522	75.8687		53.7826	43.124
40.8325	76.045		53.894	42.7228
40.9041	76.3325		53.9945	42.3776
40.9787	76.4087		54.1112	42.1318
41.0416	76.6414		54.2118	41.8851
41.1048	76.7217		54.2799	41.7792
41.1595	76.8362		54.3562	41.654
41.2202	76.904		54.4485	41.5806
41.2758	76.9949		54.5703	41.4417
41.3469	76.9674		54.6131	41.3663
41.4222	77.1938		54.6871	41.2835
41.4777	77.2758		54.7495	41.2246
41.5345	77.3811		54.8252	41.1875
41.595	77.4899		54.9073	41.1823
41.6564	77.6137		54.9787	41.0582
41.7106	77.6082		55.0621	41.1286
41.7701	77.7268		55.1405	41.1979
41.8235	77.8419		55.2171	41.2489
41.8815	77.9283		55.3206	41.251
41.9345	78.0022		55.4284	41.1562
41.989	77.9973		55.5592	41.1175
42.0678	77.9264		55.6655	41.1479
42.1471	77.8643		55.7653	41.0964
42.2214	77.9105		55.8817	41.0329
42.2983	77.6977		55.9801	41.0095
42.3801	77.6389		56.0838	40.9201
42.4599	77.37		56.2066	40.9154
42.533	77.1064		56.3292	40.845
42.6115	76.7554		56.4303	40.821
42.6945	76.1316		56.5167	40.7965
42.7647	75.5631		56.5869	40.8584
42.841	74.9488		56.6764	40.7303
42.9188	74.2139		56.7323	40.7522
42.9932	73.4308		56.8127	40.7176
43.0751	72.7557		56.8936	40.7036
43.15	72.1361		56.9711	40.7643
43.2131	71.6258		57.0553	40.6779
43.2714	71.2117		57.1259	40.7198
43.3274	70.793		57.2113	40.7044
43.3845	70.3154		57.273	40.688
43.4411	69.9682		57.3505	40.6198
43.4982	69.5918		57.4243	40.6652
43.5523	69.2604		57.5279	40.5891
43.6163	68.915		57.6225	40.5816
43.6757	68.6034		57.7223	40.6247
43.7253	68.3816		57.8296	40.5823
43.7812	68.0565		57.9339	40.1193
43.8342	67.8754		58.0391	39.9185
43.8932	67.6296		58.1181	40.1966
43.9531	67.3934		58.1955	40.1989
44.011	67.1168		58.2559	40.2067
44.066	66.9314		58.3407	40.148
44.1303	66.6421		58.4162	40.1386
44.1871	66.5066		58.5024	40.1303
44.2674	66.2093		58.5691	40.0738
44.3514	65.9886		58.6558	40.1058
44.428	65.8143		58.7329	40.0416
44.5026	65.6646		58.7959	40.0136
44.5774	65.4403		58.8712	39.9612
44.6601	65.2579		58.9389	39.9504
44.7351	65.1731		59.0115	39.8973
44.8119	65.0071		59.0943	39.8908
44.893	64.838		59.1921	39.845
44.9713	64.6995		59.3019	39.8327
45.0466	64.5881		59.3775	39.7951
45.1291	64.4262		59.4681	39.9008
45.1944	64.3859		59.5363	39.9166
45.2502	64.3598		59.6137	39.8169
45.3054	64.3382		59.6779	39.8316
45.3572	64.3081		59.7608	39.8872
45.4179	64.1673		59.8398	39.7882
45.4833	64.1524		59.9077	39.6691
45.534	64.1282		59.9954	39.5727
45.5922	64.0136		60.0841	39.6428
45.6525	63.938		60.1516	39.7118
45.7143	63.9105		60.2766	39.7048
45.7674	63.8043		60.3287	39.7093
45.8248	63.6109		60.5045	39.6146
45.882	63.6498		60.5849	39.568
45.9454	64.1324		60.6831	39.3492
46.0012	64.0666		60.7923	39.2236
46.0568	64.1198		60.9056	39.2786
46.1335	64.0561		61.0087	39.2107
46.2144	63.8379		61.1162	39.3198
46.2859	63.7167		61.2231	39.2047
46.3669	63.6438		61.3042	39.1085
46.4402	63.4683		61.37	39.1012
46.5235	63.3637		61.4437	39.1481
46.6002	63.2907		61.5128	39.1517
46.677	63.1682		61.5947	39.1544
46.752	62.957		61.6829	39.1513
46.8331	62.9098		61.756	39.1491
46.9088	62.6834		61.8272	39.0922
47.0033	62.6494		61.9049	39.0539
47.0808	62.5132		61.973	39.0674
47.1454	62.4706		62.0465	39.0547
47.2034	62.4779		62.1131	39.1291
47.2656	62.4204		62.1902	39.161
47.3264	62.3159		62.2605	39.1274
47.3797	62.2929		62.37	39.0563
47.4354	62.3145		62.4894	39.0591
47.496	62.3068		62.5715	39.0742
47.5542	62.3266		62.702	39.0525
47.6108	62.2721		62.7438	39.0371
47.6836	62.2881		62.799	39.0321
47.7436	62.1507		62.8832	39.0283
47.8014	62.1049		62.9626	39.0668
47.8598	62.0346		63.0224	38.8
47.916	62.163		63.0925	39.6066
47.9781	62.1414		63.1756	39.7851
48.0348	62.0658		63.2445	40.1396
48.0945	62.0033		63.3303	40.5433
48.1695	62.0341		63.3972	40.7735
48.2454	62.051		63.5036	41.066
48.3101	61.9672		63.6093	41.3893
48.3694	61.8318		63.7263	41.62
48.4313	61.8647		63.8306	41.765
48.4888	61.8328		63.9363	41.8753
48.5463	61.711		64.0505	42.1049
48.6027	61.6524		64.1629	42.3994
48.6653	61.7241		64.2568	42.3937
48.7267	61.7165		64.3658	42.6204
48.7868	61.757		64.4575	42.1937
48.8414	61.7758		64.5805	41.64
48.8927	61.8393		64.6809	41.3661
48.9571	61.8704		64.7532	41.0927
49.0185	61.6994		64.821	40.9488
49.0682	61.637		64.9122	40.8083
49.1441	61.8395		64.975	40.6527
49.2061	61.8134		65.0465	40.6118
49.2615	61.88		65.1239	40.5479
49.3424	62.0413		65.2153	40.4704
49.4232	61.9894		65.2869	40.3862
49.494	61.9448		65.349	40.3748
49.5513	62.0166		65.435	40.3745
49.6107	61.9764		65.4943	40.2479
49.673	61.9503		65.5682	40.2341
49.7319	61.9559		65.6477	40.172
49.785	62.0117		65.7351	40.1457
49.8499	61.8936		65.843	40.0895
49.9104	61.8809		65.9465	40.0504
49.961	61.8901		66.0703	40.0144
50.0172	62.121		66.1677	39.9525
50.0754	62.0616		66.2351	40.0164
50.1341	61.9617		66.3232	40.1115
50.1881	61.8658		66.4007	40.2692
50.2445	61.8846		66.465	40.2666
50.3011	61.8256		66.5481	40.2
50.3657	61.8543		66.6157	40.1489
50.4196	61.8617		66.7264	40.1901
50.4918	61.8192		66.7661	40.1886
50.5654	61.791		66.825	40.1966
50.6501	61.8258		66.9062	40.2638
50.7451	62.4659		66.983	40.2426
50.8257	67.923		67.0557	40.1964
50.9028	77.2382		67.1107	40.169
50.9611	80.7383		67.2105	40.1369
51.0264	81.8546		67.2949	40.1438
51.0892	82.8908		67.3522	40.0996
51.1543	83.5718		67.4299	40.1309
51.2114	84.5052		67.5084	40.0965
51.2682	85.564		67.5854	40.0409
51.323	86.4105		67.6582	40.0891
51.3861	87.3779		67.729	40.1204
51.4451	88.0401		67.8003	40.0754
51.4968	88.5652		67.8771	40.058
51.5542	88.9669		67.9604	40.0308
51.6095	89.3793		68.0384	40.0082
51.6736	89.75		68.1264	40.0181
51.7287	90.0649		68.1878	40.0343
51.7833	90.3781		68.2975	40.0412
51.8351	90.5556		68.4061	40.0353
51.8911	90.8365		68.5146	40.0186
51.9618	91.0855		68.5932	40.0275
52.0351	91.483		68.6692	40.0113
52.1101	91.6406		68.7414	39.9909
52.1874	91.8039		68.8208	39.987
52.2505	92.098		68.8975	40.0268
52.3046	92.2803		68.9596	39.9866
52.3593	92.4446		69.0295	39.9404
52.4142	92.5982		69.1063	38.9879
52.4703	92.6398		69.2052	39.3598
52.5301	92.8394		69.281	39.657
52.587	92.8708		69.3458	39.7736
52.6409	92.8812		69.4297	39.8464
52.7033	92.7586		69.5066	39.8513
52.7602	92.5603		69.6181	39.8405
52.8175	92.177		69.7431	39.7552
52.8925	91.4876		69.8652	39.7818
52.9502	90.8714		69.963	39.7624
53.0237	90.135		70.0988	39.7249
53.0824	89.4851		70.2005	39.6934
53.1413	88.7904		70.3192	39.6959
53.1978	87.9919		70.3897	39.6965
53.2789	87.0317		70.4487	39.6887
53.3567	85.9548		70.5418	39.6983
53.43	84.8486		70.6024	39.7825
53.5124	83.7497		70.6763	39.7895
53.5874	82.7234		70.7491	39.7546
53.6657	81.5759		70.8251	39.7253
53.7466	80.3604		70.8993	39.7697
53.8216	79.3366		70.9813	39.6463
53.885	78.4924		71.0464	39.5358
53.9394	77.7448		71.1282	39.5085
53.9941	77.0901		71.1955	39.5611
54.0508	76.4369		71.275	39.6077
54.1144	75.7856		71.3484	39.6609
54.1709	75.1059		71.4596	39.651
54.2296	74.5014		71.5619	39.6431
54.3041	73.8675		71.6743	39.5141
54.3631	73.3264		71.7826	39.3308
54.4228	72.819		71.8815	39.2544
54.4755	72.3641		71.9846	39.2565
54.5361	72.0175		72.1051	39.2542
54.5994	71.5399		72.228	39.1985
54.6575	71.1105		72.33	39.1138
54.7177	70.7481		72.4376	38.9853
54.7815	70.3565		72.5449	39.023
54.8312	70.1028		72.6266	39.0656
54.9075	69.624		72.6998	39.0623
54.9864	69.2944		72.7681	39.0652
55.0615	68.9128		72.8495	39.0547
55.1368	68.6203		72.93	39.0128
55.2376	68.2001		72.9912	38.9834
55.3073	67.9608		73.0627	39.0106
55.3869	67.7521		73.1371	39.02
55.4625	67.4812		73.2064	39.0285
55.5379	67.3226		73.2789	39.0798
55.622	67.1444		73.3612	39.0537
55.6824	66.8956		73.4254	39.0319
55.7418	66.7664		73.5025	39.0305
55.8061	66.6893		73.5837	38.9993
55.8651	66.5379		73.6836	39.0391
55.9245	66.4261		73.7908	39.0382
55.9804	66.3172		73.8966	39.017
56.0461	66.1652		74.0006	39.0773
56.1193	66.08		74.0642	39.0668
56.1735	66.0014		74.151	38.9539
56.2288	65.9854		74.2368	39.6201
56.2951	65.8884		74.3184	39.818
56.3476	65.8229		74.3756	39.9842
56.4046	65.741		74.4613	40.4361
56.4619	65.6114		74.5349	40.6459
56.513	65.5754		74.6129	40.8534
56.5661	65.4991		74.6942	40.9978
56.627	65.419		74.7728	41.1254
56.7033	64.9799		74.8547	41.3021
56.784	64.8629		74.9217	41.3479
56.8585	65.5341		75.013	41.4686
56.9362	65.5983		75.0973	41.6578
57.013	65.4797		75.2086	41.8439
57.0903	65.2762		75.3191	41.7712
57.1648	65.148		75.4296	42.2535
57.2436	64.8822		75.5476	41.9419
57.3244	64.6364		75.6655	41.463
57.4021	64.5242		75.7856	41.1627
57.4775	64.3658		75.8804	40.9083
57.5558	64.2628		75.9903	40.6956
57.6323	64.1585		76.119	40.5445
57.7154	64.0372		76.2115	40.4547
57.7891	63.8517		76.3654	40.3379
57.8678	63.7211		76.4789	40.2602
57.9504	63.54		76.5967	40.1761
58.0071	63.6057		76.7077	40.1162
58.0612	63.5276		76.8143	40.0815
58.1182	63.5135		76.8811	40.0807
58.179	63.4109		76.9473	40.0435
58.2433	63.247		77.0247	40.0508
58.3024	63.2111		77.1187	40.0233
58.3613	63.3509		77.2012	39.9308
58.4136	63.2854		77.2752	39.6809
58.4805	63.2597		77.4022	39.9639
58.5372	63.2097		77.4448	40.1308
58.5935	63.1419		77.5162	40.1046
58.6497	63.0741		77.5944	40.1923
58.7034	63.0393		77.6673	40.1821
58.761	62.9856		77.7282	40.1294
58.8253	63.0292		77.805	40.1343
58.8819	63.1211		77.9125	40.0755
58.9611	62.9423		78.0269	40.162
59.0325	62.8655		78.1389	40.1433
59.1112	62.7298		78.2413	40.0978
59.1889	62.7634		78.3537	40.0929
59.2537	62.7546		78.4583	40.0653
59.3144	62.5436		78.5719	40.0843
59.3683	62.6509		78.673	40.0803
59.431	62.5866		78.7905	40.0568
59.4888	62.6407		78.9123	40.091
59.5486	62.6267		79.0195	40.0474
59.604	62.6915		79.1231	40.026
59.6592	62.7437		79.2305	39.9999
59.7143	62.7725		79.3355	40.0572
59.7766	62.6551		79.4239	40.0381
59.8387	62.612		79.4954	40.0629
59.8903	62.7766		79.5684	40.0305
59.9445	62.7741		79.6462	40.0422
60.0024	62.5907		79.7041	39.9921
60.0603	62.5065		79.7742	40.0346
60.113	62.6619		79.8417	39.9964
60.1725	62.7514		79.9114	40.0411
60.2407	62.6612		79.9865	40.0157
60.322	62.8107		80.0692	40.0573
60.4023	62.728		80.1456	39.9003
60.4754	62.7468		80.2261	38.5813
60.533	62.7379		80.3068	39.3953
60.5904	62.7798		80.3964	39.6915
60.6534	62.7513		80.492	39.7903
60.7108	62.764		80.5914	39.8828
60.7657	62.761		80.6991	39.8963
60.8202	62.7467		80.8001	39.8692
60.8823	62.7488		80.9074	39.8635
60.9448	62.7172		81.0169	39.8484
61.0022	62.8063		81.1245	39.8209
61.0572	62.6088		81.2285	39.7994
61.1196	62.6797		81.3375	39.8111
61.1841	62.7792		81.4476	39.755
61.2399	62.7608		81.5599	39.7938
61.2956	62.7116		81.6733	39.8197
61.3554	62.7189		81.7899	39.8729
61.4222	62.6456		81.9053	39.8167
61.5041	62.6722		82.0167	39.8002
61.5763	62.713		82.1393	39.6838
61.661	62.7195		82.243	39.6258
61.7315	62.9684		82.3553	39.6239
61.8099	71.5358		82.5891	39.6799
61.9009	93.4232		82.7059	39.7239
61.9881	101.43		82.7547	39.6717
62.0504	103.673		82.8658	39.5219
62.1095	105.255		82.9712	39.4025
62.168	106.807		83.085	39.3534
62.2318	108.49		83.2023	39.4188
62.2927	109.783		83.3055	39.2612
62.3516	110.396		83.4109	39.4352
62.4105	110.777		83.5125	39.2304
62.4749	111.007		83.6168	39.1258
62.5371	110.904		83.7271	39.0699
62.5948	110.745		83.8395	39.0953
62.6547	110.571		83.951	39.0473
62.719	110.318		84.0595	39.05
62.7791	110.152		84.1851	39.0249
62.8362	109.885		84.3014	39.0249
62.8967	109.714		84.4017	39.0266
62.9582	109.434		84.5142	39.0706
63.0196	109.134		84.6177	39.0374
63.0834	108.761		84.7218	39.074
63.1342	108.58		84.8228	39.0353
63.1897	108.179		84.9356	39.0693
63.2458	107.748		85.0549	39.0524
63.3025	107.422		85.1509	39.0481
63.3642	107.048		85.2238	38.9913
63.4211	106.501		85.3118	38.8136
63.4796	106.034		85.4455	39.4371
63.5312	105.501		85.4784	39.3658
63.5819	104.909		85.5574	39.6066
63.6371	104.355		85.657	39.7955
63.6998	103.613		85.7162	39.8047
63.7577	102.893		85.7959	39.8385
63.8273	102.192		85.8687	39.9012
63.8832	101.23		85.9349	39.9875
63.9694	99.9436		86.0152	39.945
64.0252	99.0075		86.1057	40.0157
64.1052	97.781		86.1756	40.0359
64.1805	96.5794		86.2932	40.0595
64.2593	95.1746		86.3962	40.1826
64.3434	93.6129		86.4941	40.0941
64.4204	92.294		86.567	40.1691
64.5013	90.9526		86.6513	40.4237
64.5865	89.4248		86.7193	40.2151
64.648	88.4703		86.8181	39.9667
64.7079	87.4081		86.9032	39.8062
64.7785	86.4051		86.9753	39.817
64.8325	85.2285		87.0487	39.7939
64.8918	84.2061		87.1061	39.7348
64.9506	83.2631		87.1899	39.6912
65.0088	82.2732		87.2713	39.6448
65.0684	81.4037		87.3517	39.658
65.1292	80.3693		87.4196	39.6108
65.2102	79.288		87.5068	39.6695
65.2706	78.4341		87.6111	39.5446
65.3256	77.7064		87.7205	39.5216
65.3823	77.0561		87.829	39.4897
65.4457	76.2794		87.949	39.4682
65.508	75.7806		88.0464	39.443
65.577	75.3288		88.1572	39.4593
65.6514	74.6363		88.2164	39.4665
65.7303	74.0143		88.3006	39.4211
65.805	73.4617		88.3674	39.4635
65.8833	72.8551		88.4582	39.3404
65.966	72.3128		88.5211	39.5564
66.0451	71.8801		88.6013	39.626
66.1228	71.3787		88.6717	39.6341
66.2215	70.8853		88.7491	39.7813
66.2951	70.5414		88.8283	39.7738
66.3903	70.1406		88.9159	39.7114
66.4706	69.8523		88.9791	39.6842
66.5463	69.5698		89.064	39.6776
66.6156	69.3814		89.1246	39.7056
66.6932	69.0874		89.2044	39.7559
66.7567	68.9953		89.2876	39.6768
66.8191	68.7173		89.3608	39.7278
66.8766	68.5835		89.4419	39.7332
66.9363	68.3893		89.5457	39.7408
67.0015	68.3782		89.6	39.6924
67.0593	68.1136		89.6929	39.7162
67.1223	68.072		89.7545	39.7184
67.1803	68.0003		89.8298	39.7159
67.2333	67.8752		89.8999	39.7394
67.2932	67.7664		89.9848	39.7387
67.3498	67.6973		90.0586	39.7297
67.4115	67.5004		90.1455	39.7321
67.4705	67.4075		90.2434	39.7572
67.5392	67.3228		90.3507	39.7879
67.5982	67.2259		90.461	39.7171
67.6743	66.8098		90.578	39.7023
67.756	66.5707		90.6735	39.7859
67.8352	67.609		90.7853	39.7362
67.9124	67.6748		90.8537	39.7617
67.9764	67.5728		90.9268	39.7598
68.0326	67.5165		90.9904	39.7328
68.0962	67.3718		91.0624	39.746
68.1546	67.2884		91.1483	39.7618
68.2091	67.2236		91.2125	39.7182
68.2655	67.0557		91.2935	39.7617
68.3181	66.8219		91.3579	39.577
68.3691	66.6993		91.4382	38.7053
68.4207	66.556		91.5085	38.9611
68.4752	66.5047		91.5837	39.3782
68.5318	66.3847		91.6736	39.5728
68.5916	66.1719		91.7312	39.684
68.6585	66.1054		91.8107	39.6998
68.7167	65.8846		91.9102	39.7072
68.7751	65.7755		92.0204	39.6943
68.8345	65.6226		92.131	39.6688
68.899	65.459		92.2168	39.6516
68.9586	65.28		92.2903	39.678
69.0326	65.1223		92.3639	39.6705
69.1023	65.1145		92.4341	39.6704
69.1632	64.9757		92.509	39.6499
69.219	64.8872		92.583	39.6388
69.2784	64.8666		92.6654	39.6606
69.3287	64.7944		92.7326	39.673
69.3857	64.748		92.8156	39.6429
69.4447	64.8765		92.88	39.6291
69.5098	64.7372		92.959	39.7456
69.5693	64.6252		93.024	39.7307
69.6304	64.7074		93.0984	39.6872
69.6894	64.4851		93.1813	39.7116
69.7533	64.2471		93.2925	39.6673
69.8154	64.2773		93.3798	39.5684
69.8717	64.3072		93.467	39.5087
69.9271	64.12		93.5366	39.5022
69.9812	64.0223		93.6138	39.5711
70.0406	64.0347		93.6816	39.581
70.1178	64.0043		93.7509	39.607
70.1997	64.026		93.8431	39.6133
70.2776	64.0016		93.9426	39.5583
70.3579	63.7865		94.0089	39.4521
70.4322	63.8383		94.092	39.371
70.4975	63.8858		94.1977	39.278
70.5548	63.9563		94.2702	39.24
70.6048	63.8294		94.3685	39.3259
70.6607	63.7944		94.4632	39.2777
70.7181	63.8333		94.6105	39.2108
70.7746	63.8443		94.6982	39.2129
70.8296	63.9443		94.7676	39.0196
70.8934	63.989		94.8913	38.9824
70.9524	63.7334		94.9254	38.9931
71.0069	63.6057		95.0117	38.9874
71.0635	63.9454		95.1078	38.9737
71.1198	63.9388		95.1697	38.9974
71.1773	63.8441		95.2498	38.994
71.239	63.9656		95.3416	38.9761
71.3126	64.022		95.4026	38.9874
71.3712	63.9641		95.4773	38.9654
71.422	63.8484		95.5507	38.9826
71.4818	63.8715		95.6341	39.1176
71.567	63.828		95.7022	39.1897
71.6481	63.8547		95.8077	38.9925
71.7183	63.7902		95.9159	38.9568
71.8007	63.8255		96.023	38.9811
71.8784	63.8546		96.13	38.9941
71.9628	63.8054		96.2308	39.0247
72.0399	63.6148		96.3323	38.984
72.1243	63.7838		96.4499	38.8327
72.2093	63.7837		96.553	39.174
72.2876	63.8362		96.6435	39.0799
72.373	63.7867		96.7536	39.429
72.4444	63.7056		96.8607	39.6173
72.5204	63.6482		96.974	39.598
72.6047	63.7156		97.0872	39.5452
72.6806	63.657		97.2322	39.5266
72.7561	63.6708		97.332	39.4902
72.8315	70.1222		97.4362	39.4647
72.9233	112.378		97.5394	39.5963
73.0122	115.78		97.6133	39.5778
73.0932	115.654		97.6876	39.5593
73.169	115.676		97.7726	39.6497
73.2433	116.241		97.8406	39.7978
73.3196	116.775		97.9774	39.5979
73.3969	117.057		98.0068	39.2782
73.4731	116.949		98.0803	39.2696
73.5472	116.638		98.1539	39.248
73.6318	116.199		98.2432	39.2285
73.7129	115.876		98.3102	39.2316
73.7977	115.417		98.3923	39.2113
73.8762	114.986		98.4582	39.2325
73.9716	114.261		98.5304	39.2021
74.0501	113.901		98.6407	39.1665
74.1259	113.455		98.7439	39.1697
74.2085	112.991		98.8529	39.2121
74.2843	112.68		98.9612	39.2094
74.3629	112.226		99.0703	39.2072
74.4363	111.682		99.1953	39.1734
74.5151	111.2		99.2609	39.1501
74.5902	110.686		99.3321	39.1127
74.6685	109.893		99.4036	39.1482
74.7273	109.38		99.4807	39.1203
74.7793	108.766		99.5638	39.1812
74.8347	108.143		99.6334	39.101
74.8902	107.477		99.7212	39.35
74.9485	106.664		99.7878	39.2912
75.0036	105.903		99.8785	39.4816
75.0633	105.144		99.9564	39.4241
75.1177	104.337		100.026	39.5091
75.1713	103.474		100.096	39.4092
75.239	102.462		100.179	39.3956
75.2965	101.466		100.276	39.4376
75.3585	100.411		100.393	39.4446
75.4146	99.513		100.505	39.4074
75.4717	98.4366		100.598	39.4389
75.5268	97.3806		100.701	39.4174
75.5796	96.3853		100.783	39.4743
75.6368	95.3838		100.848	39.4649
75.6984	94.2499		100.933	39.4695
75.7688	92.9676		101.002	39.4928
75.8457	91.7042		101.079	39.4437
75.9443	89.846		101.145	39.445
76.0178	88.4755		101.217	39.49
76.0958	87.2663		101.299	39.4962
76.1829	85.6351		101.365	39.4813
76.2551	84.4679		101.44	39.4858
76.3297	83.3026		101.531	39.5209
76.4281	81.8199		101.613	39.5234
76.4982	80.9406		101.691	39.5059
76.5896	79.8737		101.765	39.5114
76.6733	78.9003		101.874	39.516
76.7305	78.3856		101.95	39.5319
76.7845	77.9185		102.034	39.529
76.8366	77.4058		102.112	39.5476
76.8918	76.8707		102.19	39.535
76.9499	76.3962		102.252	39.5161
77.0011	75.9774		102.333	39.5555
77.0589	75.4956		102.405	39.5146
77.117	75.0989		102.48	39.3138
77.1975	74.532		102.557	38.4651
77.2743	74.0304		102.635	38.7876
77.325	73.6794		102.701	39.2131
77.3805	73.3453		102.773	39.3767
77.4362	73.0646		102.848	39.4749
77.4949	72.6977		102.917	39.4986
77.5576	72.4482		103.034	39.4405
77.6126	72.2015		103.155	39.4724
77.6737	71.8512		103.254	39.4432
77.746	71.5951		103.362	39.5125
77.8265	71.3231		103.472	39.4974
77.9027	70.9871		103.584	39.5126
77.9795	70.7793		103.697	39.4819
78.0746	70.6104		103.808	39.4673
78.1506	70.3664		103.909	39.4502
78.2284	70.2417		104.009	39.4001
78.3133	70.0054		104.102	39.5524
78.3948	69.8718		104.222	39.5024
78.4843	69.6207		104.317	39.4961
78.5752	69.5927		104.386	39.486
78.6473	69.3905		104.46	39.4549
78.7277	68.8559		104.547	39.375
78.8053	68.8785		104.615	39.2818
78.882	69.7439		104.695	39.3572
78.9624	70.197		104.774	39.4366
79.0361	70.1638		104.86	39.433
79.1183	70.1936		104.92	39.4084
79.1964	70.0787		105.01	39.4057
79.2714	69.8932		105.069	39.4871
79.3491	69.6202		105.139	39.3402
79.4313	69.3982		105.218	39.2729
79.5163	69.1931		105.288	39.1252
79.5963	68.9931		105.385	39.1375
79.6994	68.7461		105.498	39.1776
79.7948	68.444		105.613	39.1207
79.8752	68.1503		105.716	38.9581
79.9364	67.9625		105.836	38.9914
79.9942	67.6933		105.94	38.8809
80.069	67.5571		106.053	38.8196
80.1314	67.4436		106.165	38.8554
80.1873	67.2192		106.288	38.8381
80.2374	67.1854		106.374	38.8503
80.29	66.9934		106.477	38.861
80.3446	66.8629		106.58	38.8588
80.4009	66.8827		106.691	38.8543
80.4537	66.8211		106.809	39.2216
80.5117	66.714		106.917	38.8318
80.5738	66.5923		107.031	38.8598
80.6497	66.4475		107.168	38.8651
80.7024	66.2438		107.264	38.8629
80.7591	66.1516		107.377	38.8687
80.8162	65.9784		107.488	38.8392
80.8785	65.9597		107.598	38.4841
80.9529	65.8717		107.711	39.0941
81.0333	65.569		107.816	39.1383
81.1095	65.544		107.942	39.5351
81.1885	65.528		108.039	39.4841
81.2538	65.4939		108.154	39.3952
81.3125	65.4192		108.264	39.3364
81.3642	65.3951		108.368	39.3394
81.4193	65.3512		108.476	39.3122
81.4723	65.282		108.579	39.3826
81.5274	65.3123		108.663	39.4325
81.584	65.387		108.737	39.4724
81.6421	65.3752		108.804	39.71
81.7054	65.3185		108.879	39.2904
81.7661	65.2626		108.958	39.5988
81.8295	65.2905		109.047	39.3785
81.8848	65.3852		109.112	39.2024
81.9441	65.4665		109.188	39.1144
82.0044	65.161		109.255	39.0931
82.067	65.3036		109.353	39.0824
82.1286	65.4971		109.422	39.0164
82.1924	65.2416		109.519	39.0378
82.2669	65.2897		109.586	39.0039
82.3271	65.3038		109.767	39.0326
82.3929	65.2524		109.823	39.0209
82.4483	65.1769		109.919	39.0489
82.5063	65.1223		109.982	38.9932
82.562	65.079		110.066	38.9392
82.6231	65.115		110.126	39.002
82.6801	65.1089		110.216	38.9941
82.7468	65.0873		110.287	39.0497
82.8086	65.0768		110.412	39
82.8687	65.0714		110.449	39.007
82.9252	65.1159		110.531	38.9995
82.9817	64.966		110.607	38.9865
83.0321	64.9207		110.692	39.0073
83.0952	64.9448		110.76	38.9954
83.1467	64.9991		110.831	38.9968
83.2059	65.0243		110.897	39.0865
83.2672	64.9499		111.005	39.2271
83.3415	64.8757		111.11	39.3037
83.4234	64.8934		111.221	39.3117
83.5033	64.926		111.32	39.2393
83.583	64.8243		111.427	39.2385
83.6615	64.8579		111.528	39.285
83.7564	99.1004		111.64	39.2851
83.8448	117.904		111.751	39.3283
83.9307	118.593		111.855	39.3025
84.0036	118.46		111.978	39.3039
84.0837	118.423		112.091	39.3192
84.1491	118.713		112.182	39.3674
84.206	119.008		112.296	39.3792
84.2612	119.183		112.408	39.3844
84.3208	119.203		112.53	39.3669
84.3784	119.107		112.619	39.3818
84.4366	118.809		112.728	39.3591
84.4976	118.426		112.826	39.3839
84.5605	118.025		112.935	39.4023
84.6236	117.542		113.054	39.3945
84.6853	117.131		113.154	39.4022
84.7443	116.707		113.283	39.3838
84.8073	116.341		113.38	39.4103
84.8652	115.973		113.496	39.414
84.9292	115.711		113.57	39.4255
84.9874	115.275		113.643	39.3991
85.0469	115.064		113.739	39.2666
85.1029	114.727		113.821	38.4278
85.1577	114.465		113.938	38.9035
85.2095	114.14		113.974	39.1661
85.2611	113.889		114.061	39.3338
85.3173	113.528		114.131	39.3823
85.368	113.391		114.208	39.3724
85.4205	112.942		114.277	39.3771
85.4773	112.327		114.356	39.3389
85.5344	111.957		114.432	39.3689
85.5892	111.463		114.512	39.3856
85.65	110.831		114.604	39.3405
85.704	110.29		114.72	39.3873
85.7682	109.513		114.81	39.3861
85.8259	108.684		114.92	39.3672
85.8873	107.991		115.049	39.3495
85.9423	107.238		115.151	39.3329
86.0014	106.424		115.269	39.3048
86.0508	105.618		115.377	39.3917
86.1061	104.733		115.507	39.3676
86.1884	103.55		115.637	39.4011
86.2696	102.218		115.735	39.2825
86.327	101.306		115.871	39.2486
86.3843	100.3		115.995	39.3154
86.4497	98.9845		116.088	39.3192
86.5111	97.9207		116.201	39.3159
86.567	96.9112		116.316	39.4269
86.6169	96.0541		116.449	39.2042
86.669	95.2207		116.561	39.0728
86.7216	94.2597		116.657	39.0296
86.7796	93.2936		116.761	39.0782
86.835	92.3762		116.834	39.158
86.9017	91.2661		116.914	39.0472
86.9592	90.1981		116.989	38.9662
87.0186	89.1388		117.073	38.9961
87.0831	88.0861		117.139	39.0193
87.1585	86.9094		117.214	39.0594
87.2163	86.0094		117.282	39.0736
87.2735	85.2059		117.368	39.1035
87.3414	84.2688		117.443	39.094
87.401	83.4225		117.512	39.1491
87.4557	82.6092		117.583	39.1414
87.5154	81.9153		117.656	39.1587
87.5753	81.2956		117.725	39.218
87.6394	80.6185		117.799	39.2949
87.7091	80.1014		117.91	39.2953
87.7642	79.4724		118.02	39.2872
87.8209	78.9704		118.121	39.261
87.8739	78.494		118.225	39.2444
87.9308	78.0356		118.301	39.2505
87.9888	77.6264		118.395	39.2676
88.064	77.0223		118.452	39.2725
88.1181	76.6875		118.553	39.2856
88.1762	76.2697		118.618	39.2933
88.2348	75.8645		118.686	39.2213
88.2935	75.6046		118.763	39.2214
88.3743	75.106		118.836	39.2083
88.4657	74.6577		118.918	39.2112
88.5409	74.1871		119.009	39.27
88.6284	73.8023		119.079	39.2807
88.7113	73.4654		119.156	39.2412
88.8037	73.2046		119.237	39.2642
88.8818	72.9252		119.335	39.2778
88.9625	72.7652		119.442	39.3055
89.0416	72.5541		119.55	39.2969
89.1222	72.3552		119.654	39.2597
89.1997	72.155		119.774	39.2846
89.2795	71.9174		119.866	39.2697
89.3546	71.683		119.975	39.2428
89.4409	71.4467		120.088	39.3075
89.5142	71.2687		120.19	39.2439
89.5943	71.0892		120.318	39.2823
89.6712	70.2507		120.427	39.2553
89.7539	70.2282		120.542	39.2305
89.8272	71.1867		120.641	39.2402
89.9115	71.2322		120.754	39.291
89.9897	71.2373		120.855	39.2648
90.0524	71.0983		120.957	39.2947
90.1095	70.9665		121.069	39.271
90.1645	70.7799		121.173	39.2434
90.223	70.553		121.299	39.2428
90.2772	70.3717		121.416	39.2512
90.3312	70.1579		121.485	39.2547
90.3883	69.956		121.555	39.2356
90.4652	69.6936		121.632	39.2347
90.529	69.6276		121.701	39.2457
90.5874	69.4579		121.782	39.2867
90.645	69.3368
90.7052	69.1813
90.7612	68.9855
90.815	68.8012
90.873	68.7206
90.9283	68.4392
90.9887	68.305
91.0686	68.1799
91.1509	68.024
91.2215	67.8876
91.3008	67.689
91.3818	67.5179
91.4646	67.443
91.5435	67.2435
91.6243	67.0788
91.6991	66.8781
91.7875	66.7151
91.8639	66.6724
91.944	66.66
92.0442	66.4064
92.1214	66.326
92.1863	66.3064
92.2404	66.311
92.2959	66.223
92.354	66.1654
92.4534	66.1068
92.5085	66.2246
92.5602	66.3249
92.6144	66.2888
92.6687	66.2261
92.7234	66.3029
92.7796	66.291
92.8324	66.3906
92.8867	66.377
92.9428	66.4437
92.9988	66.5853
93.0573	66.4528
93.1538	66.4474
93.2383	66.5846
93.3106	66.6124
93.3925	66.6581
93.4708	66.6453
93.5547	66.5858
93.6344	66.5512
93.7185	66.466
93.7947	66.4299
93.8572	66.3472
93.9164	66.3442
93.9736	66.3836
94.0388	66.3027
94.0989	66.3438
94.1587	66.258
94.2222	66.2565
94.28	66.2271
94.3404	66.2409
94.4056	66.1571
94.4634	66.1481
94.5229	66.1609
94.5776	66.1444
94.6574	66.0465
94.7199	66.0114
94.7779	66.1107
94.8375	66.0653
94.9166	66.0533
94.996	66.029
95.0786	65.9868
95.1515	65.9874
95.2266	66.0109
95.2963	65.9338
95.3553	65.9359
95.4331	65.9753
95.4908	66.0124
95.5739	66.0161
95.6342	65.9453
95.684	65.9661
95.7403	65.9627
95.8048	65.9636
95.8637	65.9684
95.9251	65.9472
95.9895	65.8929
96.0517	65.8828
96.1139	65.9224
96.1695	65.865
96.2246	65.877
96.2862	65.9009
96.3676	65.8224
96.4478	65.8396
96.5289	65.8616
96.5898	65.799
96.6424	65.8238
96.6989	65.8322
96.7538	65.8088
96.8087	65.7848
96.8677	65.7956
96.9221	65.7785
96.9771	65.7239
97.0382	65.7492
97.0992	65.7306
97.1556	65.7613
97.2178	65.7088
97.2755	65.7402
97.3353	65.7205
97.3942	65.669
97.4594	65.7195
97.5123	65.6709
97.5686	65.6089
97.6653	65.6456
93.8945	13.1321
93.9527	13.2901
94.003	13.3875
94.061	13.2068
94.1192	13.167
94.1783	13.1958
94.243	13.1671
94.2948	13.3319
94.3523	13.3125
94.4066	13.4088
94.4653	13.3743
94.5197	13.4555
94.5792	13.2057
94.6513	13.0366
94.7295	12.9263
94.808	12.9303
94.8914	12.6967
94.9659	12.8739
95.0503	12.9482
95.1166	12.7549
95.1918	12.8193
95.2739	12.7539
95.3541	12.6876
95.4168	12.721
95.4786	12.8408
95.5366	13.0558
95.6012	12.899
95.6546	13.0064
95.7091	13.1439
95.7669	13.0441
95.8237	12.796
95.8828	13.0714
95.9417	12.9633
95.9987	12.9075
96.0572	12.916
96.1158	12.7481
96.1744	13.0336
96.2334	13.0293
96.2909	12.9576
96.3505	13.0166
96.4284	12.8324
96.504	12.7583
96.5823	12.8967
96.6657	12.9273
96.7431	12.8608
96.8163	12.9896
96.8965	12.8282
96.9505	12.9338
97.0096	12.7956
97.0667	12.8049
97.1247	12.8988
97.1896	12.6726
97.2477	12.8582
97.3064	12.8516

## Sheet: Manuscript Figure 5
Figure 5A										Figure 5B
Run 1	Run 2	Run 3	Run 1	Run 2	Run 3	Run 1	Run 2	Run 3		Run 1	Run 2	Run 3	Run 1	Run 2	Run 3	Run 1	Run 2	Run 3
7.77719e-08	6.57308e-08	6.5186e-08	1.27153e-07	1.34709e-07	1.34362e-07	1.21335e-07	7.51932e-08	7.69358e-08		1.46319e-07	1.40127e-07	1.31047e-07	1.23141e-07	1.18928e-07	1.13509e-07	1.60049e-07	1.98664e-07	1.91322e-07
8.42143e-08	7.15068e-08	6.68759e-08	1.43499e-07	1.46816e-07	1.46913e-07	1.08475e-07	8.26438e-08	8.23353e-08		1.43716e-07	1.38913e-07	1.3057e-07	1.17712e-07	1.12998e-07	1.09027e-07	1.58719e-07	2.01064e-07	1.89319e-07
8.7944e-08	7.37604e-08	6.89647e-08	1.49427e-07	1.51941e-07	1.51453e-07	9.72088e-08	8.24127e-08	8.45721e-08		1.4644e-07	1.39265e-07	1.29916e-07	1.14528e-07	1.11424e-07	1.07585e-07	1.57903e-07	1.98501e-07	1.85849e-07
8.95537e-08	7.49549e-08	6.79505e-08	1.55391e-07	1.57471e-07	1.58705e-07	9.14679e-08	8.24732e-08	8.45151e-08		1.42809e-07	1.38181e-07	1.29499e-07	1.13449e-07	1.09611e-07	1.06553e-07	1.56316e-07	1.97643e-07	1.84858e-07
9.67406e-08	8.18468e-08	7.2609e-08	1.61893e-07	1.61747e-07	1.62866e-07	9.26305e-08	8.38513e-08	8.61117e-08		1.41072e-07	1.37004e-07	1.26563e-07	1.15008e-07	1.09022e-07	1.05222e-07	1.57306e-07	1.93523e-07	1.83179e-07
9.83454e-08	8.2796e-08	7.2322e-08	1.62224e-07	1.63267e-07	1.65528e-07	9.03331e-08	8.55645e-08	8.72661e-08		1.42888e-07	1.36701e-07	1.26414e-07	1.15159e-07	1.09215e-07	1.06861e-07	1.57089e-07	1.93585e-07	1.85548e-07
1.00987e-07	8.50654e-08	7.45041e-08	1.62647e-07	1.63673e-07	1.65424e-07	9.59518e-08	8.83226e-08	8.83628e-08		1.42236e-07	1.36365e-07	1.25519e-07	1.1576e-07	1.09418e-07	1.05685e-07	1.55547e-07	1.9528e-07	1.87146e-07
1.00948e-07	8.49454e-08	7.26596e-08	1.61294e-07	1.63402e-07	1.62856e-07	9.8681e-08	9.04063e-08	8.97602e-08		1.40296e-07	1.35878e-07	1.24535e-07	1.15387e-07	1.10663e-07	1.06626e-07	1.55956e-07	1.99568e-07	1.83983e-07
1.03904e-07	8.77234e-08	7.4625e-08	1.54394e-07	1.5922e-07	1.5791e-07	1.04827e-07	7.18444e-08	7.98857e-08		1.39441e-07	1.358e-07	1.22972e-07	1.17767e-07	1.12031e-07	1.07953e-07	1.53641e-07	1.97511e-07	1.83976e-07
7.78077e-08	6.39935e-08	6.26074e-08	1.44767e-07	1.54127e-07	1.56725e-07	7.33282e-08	7.71384e-08	7.98772e-08		1.45105e-07	1.41014e-07	1.31486e-07	1.13679e-07	1.14441e-07	1.07482e-07	1.61245e-07	2.05722e-07	1.94141e-07
8.36012e-08	6.82472e-08	6.60444e-08	1.59102e-07	1.65948e-07	1.68517e-07	7.95357e-08	7.71794e-08	8.29929e-08		1.42709e-07	1.3998e-07	1.30993e-07	1.11909e-07	1.10728e-07	1.05562e-07	1.58944e-07	2.01717e-07	1.91179e-07
8.55884e-08	6.92195e-08	6.61037e-08	1.55689e-07	1.61658e-07	1.62039e-07	7.8934e-08	8.08791e-08	8.43493e-08		1.44806e-07	1.40369e-07	1.30843e-07	1.10983e-07	1.12098e-07	1.06219e-07	1.59129e-07	2.01137e-07	1.89715e-07
8.82956e-08	7.07713e-08	6.57941e-08	1.58727e-07	1.62189e-07	1.62397e-07	8.60798e-08	8.11579e-08	8.56693e-08		1.43485e-07	1.40254e-07	1.30473e-07	1.08776e-07	1.11444e-07	1.05829e-07	1.57266e-07	2.03491e-07	1.92787e-07
9.34522e-08	7.43356e-08	6.84333e-08	1.63104e-07	1.65317e-07	1.65013e-07	8.41087e-08	8.30597e-08	8.53169e-08		1.40618e-07	1.37882e-07	1.28774e-07	1.11252e-07	1.10506e-07	1.05748e-07	1.57939e-07	1.99322e-07	1.8806e-07
9.34324e-08	7.54633e-08	6.84354e-08	1.63111e-07	1.67581e-07	1.68444e-07	8.82105e-08	8.24526e-08	8.34085e-08		1.43253e-07	1.37735e-07	1.28848e-07	1.11574e-07	1.09271e-07	1.04822e-07	1.57042e-07	2.00409e-07	1.84446e-07
9.65811e-08	7.75094e-08	7.02833e-08	1.62133e-07	1.67427e-07	1.68185e-07	8.78898e-08	8.07678e-08	8.67215e-08		1.41857e-07	1.36783e-07	1.2725e-07	1.11232e-07	1.11183e-07	1.03384e-07	1.57049e-07	2.02317e-07	1.91243e-07
9.89017e-08	7.93314e-08	7.17927e-08	1.61223e-07	1.65312e-07	1.66041e-07	8.37016e-08	8.55181e-08			1.42568e-07	1.36328e-07	1.25589e-07	1.11047e-07	1.12678e-07	1.06057e-07	1.58843e-07	2.02826e-07	1.92503e-07
9.94685e-08	8.01202e-08	7.19443e-08	1.58602e-07	1.63247e-07	1.62794e-07	8.66771e-08				1.42959e-07	1.37338e-07	1.25431e-07	1.11011e-07	1.13357e-07	1.07569e-07	1.58827e-07	2.00742e-07	1.89686e-07

## Sheet: Manuscript Figure 6
Figure 6A										Figure 6B
Chip 1			Chip 2			Chip 3				Chip 1			Chip 2			Chip 3
Run 1	Run 2	Run 3	Run 1	Run 2	Run 3	Run 1	Run 2	Run 3		Run 1	Run 2	Run 3	Run 1	Run 2	Run 3	Run 1	Run 2	Run 3
6.8962e-08	6.28824e-08	6.82671e-08								1.69234e-07	1.72548e-07	1.67885e-07	1.74766e-07	1.68844e-07	1.60819e-07	1.662e-07	1.64719e-07	1.62717e-07
8.73167e-08	7.54e-08	8.07346e-08						2.6e-08		1.62856e-07	1.68893e-07	1.62959e-07	1.7182e-07	1.65409e-07	1.5869e-07	1.60764e-07	1.58146e-07	1.57503e-07
9.2155e-08	7.93132e-08	8.53534e-08	1.07638e-07	9.60788e-08	9.12371e-08			3.96e-08		1.67998e-07	1.73301e-07	1.66055e-07	1.71048e-07	1.66122e-07	1.59226e-07	1.37998e-07	1.34695e-07	1.3475e-07
			1.2382e-07	1.10861e-07	1.0602e-07			2.85e-08		1.76006e-07	1.81989e-07	1.70303e-07	1.74325e-07	1.67042e-07	1.60242e-07	1.35141e-07	1.2897e-07	1.27555e-07
8.97928e-08			1.35996e-07	1.23474e-07	1.18911e-07					1.7427e-07	1.80603e-07	1.72821e-07	1.75023e-07	1.67683e-07	1.59751e-07	1.24585e-07	1.23957e-07	1.21381e-07
1.51713e-07			1.42865e-07	1.32248e-07	1.27125e-07		1.23e-07	1.29e-07		1.7639e-07	1.80219e-07	1.72001e-07	1.75112e-07	1.66287e-07	1.58258e-07	1.21278e-07	1.21656e-07	1.18872e-07
			1.51946e-07	1.37282e-07	1.33896e-07		1.24e-07	1.27e-07		1.79609e-07	1.82046e-07	1.69777e-07	1.72404e-07	1.65068e-07	1.5823e-07	1.25841e-07	1.26614e-07	1.24773e-07
		1.1903e-07	1.14423e-07	9.38314e-08			1.22e-07	1.26e-07		1.58761e-07	1.39057e-07		1.70613e-07	1.63262e-07	1.55371e-07	1.35383e-07	1.44579e-07	1.43963e-07
			8.41478e-08	6.94802e-08				1.27e-07		1.7464e-07	1.34683e-07		1.67455e-07	1.60956e-07	1.53228e-07	1.44479e-07	1.45389e-07	1.45764e-07
1.38997e-07	1.12545e-07	1.37774e-07				1.68e-07				1.41072e-07	1.50001e-07	1.55953e-07	1.69936e-07	1.65124e-07	1.60966e-07	1.61812e-07	1.65005e-07	1.61248e-07
1.53941e-07	1.22321e-07	1.48309e-07				1.64e-07				1.42915e-07	1.51292e-07	1.60049e-07	1.69236e-07	1.63369e-07	1.60108e-07	1.55856e-07	1.68113e-07	1.6271e-07
1.40158e-07	1.11982e-07	1.35801e-07	9.35384e-08			1.69e-07				1.44628e-07	1.54243e-07	1.58078e-07	1.67795e-07	1.62476e-07	1.5892e-07	1.62824e-07	1.62395e-07	1.57791e-07
1.34095e-07	1.12159e-07	1.36381e-07	1.07661e-07	8.64767e-08	8.25829e-08	1.71e-07	1.23e-07	1.2e-07		1.47081e-07	1.54658e-07	1.55604e-07	1.67158e-07	1.63666e-07	1.5845e-07	1.43338e-07	1.39058e-07	1.37964e-07
1.28851e-07	1.13119e-07	1.37675e-07	1.20424e-07	1.0093e-07	9.83346e-08	1.66e-07	1.21e-07	1.2e-07		1.51198e-07	1.59552e-07	1.56581e-07	1.67732e-07	1.63266e-07	1.58155e-07	1.29498e-07	1.28086e-07	1.26217e-07
1.2489e-07	1.37919e-07	1.4448e-07	1.28345e-07	1.05371e-07	1.03863e-07	1.61e-07	1.21e-07	1.2e-07		1.62336e-07	1.73209e-07	1.67347e-07	1.68632e-07	1.63115e-07	1.58955e-07	1.38344e-07	1.33977e-07	1.32712e-07
			1.43697e-07	1.18755e-07	1.14715e-07	1.75e-07	1.23e-07	1.26e-07		1.77516e-07	1.82869e-07	1.76407e-07	1.68566e-07	1.62636e-07	1.58829e-07	1.30549e-07	1.26817e-07	1.24779e-07
			1.22919e-07	9.90462e-08		1.88e-07				1.74676e-07	1.78901e-07	1.69642e-07	1.68785e-07	1.62684e-07	1.58896e-07	1.50624e-07	1.44763e-07	1.4358e-07
7.11409e-08		1.32568e-07	1.24094e-07	9.44622e-08		1.91e-07				1.48076e-07	1.263e-07		1.69291e-07	1.61758e-07	1.59248e-07	1.55755e-07	1.50009e-07	1.48618e-07

## Sheet: SI Figure 1
SI Figure 1A					SI Figure 1B					SI Figure 1C					SI Figure 1D					SI Figure 1E					SI Figure 1F
x-Axis	y-Axis 1	y-Axis 2	y-Axis 3		x-Axis	y-Axis 1	y-Axis 2	y-Axis 3		x-Axis	y-Axis 1	y-Axis 2	y-Axis 3		x-Axis	y-Axis 1	y-Axis 2	y-Axis 3		x-Axis	y-Axis 1	y-Axis 2	y-Axis 3		x-Axis	y-Axis 1	y-Axis 2	y-Axis 3
0.131222	2.24542	4.74015	2.04845		0.112881	0.061998	3.77639	1.36258		0.117172	0.312896	4.66616	5.4977		0.140298	0.062133	3.18613	5.63297		0.116385	1.91798	1.45435	1.83033		0.110158	15.5771	5.47902	7.00955
0.244747	2.16487	4.60848	2.56741		0.238455	0.108035	3.65472	1.13721		0.235635	0.311031	5.19916	5.24152		0.281753	0.00123367	3.01406	5.89509		0.233882	1.95217	1.34805	1.98781		0.225625	15.5425	5.28925	6.92155
0.322818	2.56752	4.47504	2.45588		0.308712	0.0377721	3.579	0.425379		0.381805	0.186085	5.19902	5.32608		0.364701	0.0104831	3.07252	5.66197		0.304185	1.94258	1.37685	1.95378		0.312342	15.4365	5.36686	6.94689
0.397552	2.48208	4.20865	2.65013		0.36838	0	3.59901	0.760137		0.510495	0.218461	5.18878	5.38441		0.448361	0	3.00594	5.62159		0.360689	1.89465	1.34365	1.86126		0.380142	15.2701	5.44129	6.99433
0.464124	2.12647	4.18831	2.41432		0.432657	0.00903562	3.4783	0.947019		0.596428	0.207448	5.16091	5.37508		0.531753	0.00476451	2.99337	5.4777		0.423562	1.89881	1.32646	1.84857		0.445413	15.2	5.45456	6.94267
0.525449	2.00747	3.97875	2.64528		0.514612	0.0517402	3.34601	0.910205		0.692481	0.183314	5.11565	5.24385		0.599953	0.0497478	2.97993	5.43003		0.48212	1.88333	1.30423	1.87701		0.51541	15.1064	5.41717	6.93914
0.598044	2.02829	3.9705	2.60585		0.570712	0.121537	3.28652	0.934002		0.814142	0.214488	5.05554	5.16857		0.681406	0.0816651	2.96743	5.40482		0.539241	1.88878	1.31785	1.84272		0.577256	15.0689	5.36044	7.01226
0.659285	1.95909	3.89699	2.65172		0.634363	0.166773	3.31648	0.842011		0.923049	0.216359	4.98278	5.10548		0.760974	0.110702	2.88122	5.45115		0.602409	1.88946	1.32432	1.86533		0.657639	14.9652	5.32051	6.92471
0.722117	2.01442	3.90135	2.48415		0.700089	0.176391	3.37491	0.90027		1.03502	0.255479	4.94852	5.07883		0.844608	0.105573	2.86525	5.39032		0.665683	1.89506	1.35269	1.83567		0.724938	14.945	5.33446	6.88459
0.789116	2.08686	4.08863	2.56022		0.76424	0.20037	3.45454	0.88353		1.1348	0.252496	4.91955	5.02742		0.915878	0.0939835	2.90329	5.43472		0.730611	1.90368	1.39367	1.86671		0.798259	14.9578	5.25173	6.85303
0.853774	1.83349	3.85974	2.70282		0.837786	0.257231	3.47935	0.961476		1.23676	0.258783	4.84231	4.98854		0.99736	0.115722	2.86414	5.57296		0.783212	1.90307	1.37392	1.84202		0.909158	14.9557	5.29282	6.87057
0.916042	2.05239	3.96688	2.72281		0.92653	0.332077	3.60655	0.93978		1.34586	0.222569	4.82664	4.98341		1.08345	0.104327	2.87236	5.40245		0.849109	1.89809	1.3951	1.83705		0.985191	14.922	5.15305	6.79928
0.988496	2.05956	4.03907	2.67041		1.00042	0.356521	3.54155	0.971433		1.41239	0.221245	4.77881	4.97231		1.15748	0.123197	2.80134	5.44342		0.907871	1.89058	1.39628	1.90725		1.06698	14.8695	5.13395	6.83871
1.04715	2.04535	3.79271	2.81042		1.07379	0.373982	3.53087	0.930096		1.47501	0.208271	4.74602	4.92009		1.24064	0.115126	2.86763	5.46573		0.971639	1.8807	1.42429	1.92371		1.13215	14.873	5.0664	6.77943
1.11586	2.01028	3.90824	2.96256		1.14022	0.404129	3.56105	1.0317		1.54215	0.221554	4.72654	4.85131		1.37757	0.118997	2.87659	5.42282		1.03215	1.89778	1.41732	1.89022		1.20662	14.8076	5.03799	6.7775
1.1802	1.80446	3.99499	2.85124		1.21523	0.433142	3.51101	1.02309		1.60949	0.215028	4.71331	4.85405		1.50468	0.110726	2.85015	5.4655		1.08902	1.88893	1.40216	1.85569		1.32989	14.7793	4.96113	6.79812
1.24246	1.82843	4.01185	3.00547		1.33092	0.469547	3.54631	0.930393		1.67717	0.241933	4.62299	4.8551		1.58519	0.117484	2.87343	5.50149		1.15123	1.89723	1.38026	1.86742		1.46212	14.7038	5.04938	6.69622
1.34166	1.89879	4.03184	3.01237		1.43816	0.534469	3.49615	1.03686		1.7659	0.232553	4.59719	4.76406		1.65473	0.0983652	2.866	5.45859		1.21473	1.90158	1.39377	1.92853		1.57364	14.697	4.96231	6.72863
1.40797	1.96842	4.01321	2.88662		1.55941	0.559903	3.4896	0.906642		1.83112	0.217561	4.53054	4.7898		1.72445	0.114792	2.8489	5.33136		1.30762	1.90889	1.38998	1.88849		1.6842	14.631	4.92801	6.67068
1.47229	1.97983	3.9619	2.89331		1.66281	0.576766	3.4547	0.948001		1.89668	0.166895	4.55016	4.7812		1.79822	0.104047	2.8268	5.32786		1.36589	1.90422	1.36246	1.8688		1.79283	14.6512	4.91421	6.68483
1.53554	1.81841	3.90418	2.87604		1.73295	0.58877	3.40629	0.924889		1.96194	0.180492	4.52197	4.69128		1.87394	0.126168	2.88796	5.29737		1.43175	1.902	1.40037	1.91853		1.90782	14.6735	4.89079	6.65663
1.60757	1.93914	3.93339	2.94332		1.7983	0.596758	3.43475	0.933568		2.03441	0.159142	4.46168	4.6812		1.96162	0.125937	2.83708	5.28659		1.49971	1.90462	1.39769	1.88334		2.01692	14.6198	4.89765	6.60711
1.67457	2.02203	4.17472	2.84743		1.86231	0.581917	3.4586	0.888988		2.10802	0.125981	4.37903	4.65462		2.03819	0.126259	2.8359	5.18583		1.56525	1.90986	1.38499	1.92011		2.13718	14.5806	4.88451	6.61699
1.73438	2.05723	4.00536	2.89373		1.93549	0.608253	3.39405	0.887915		2.17873	0.0955145	4.37182	4.64379		2.10666	0.092367	2.83019	5.20026		1.64782	1.91304	1.40737	1.91685		2.23593	14.5567	4.89005	6.60895
1.80235	2.11947	4.04274	2.99091		2.01382	0.62903	3.35732	0.869074		2.23736	0.093708	4.35046	4.64863		2.17671	0.137399	2.82275	5.33061		1.70396	1.91891	1.37533	1.87632		2.3394	14.5664	4.86999	6.59115
1.86591	1.89543	3.98158	2.8918		2.07896	0.655744	3.3986	0.820109		2.30784	0.0942866	4.30562	4.56011		2.24496	0.13467	2.77325	5.21357		1.76207	1.91763	1.39513	1.90384		2.44638	14.5812	4.89121	6.58125
1.92983	2.11459	3.9059	2.97456		2.15679	0.655672	3.3977	0.913585		2.37253	0.0772499	4.29083	4.54615		2.31889	0.132859	2.78395	5.21245		1.81478	1.92407	1.39552	1.9421		2.57457	14.5362	4.93379	6.55857
1.99439	2.05559	4.0141	3.10529		2.22976	0.650783	3.398	0.896388		2.47912	0.0984332	4.28	4.48773		2.38482	0.105001	2.77706	5.19669		1.87856	1.91619	1.39368	1.90136		2.68764	14.4681	4.85895	6.50734
2.06154	2.17588	3.98008	2.86219		2.29706	0.65992	3.35404	0.918609		2.54682	0.0809144	4.25023	4.52452		2.45929	0.129061	2.79611	5.18189		1.9374	1.92623	1.41459	1.86737		2.81074	14.5091	4.91268	6.56163
2.12779	2.06055	4.00549	2.96875		2.36356	0.692425	3.3631	0.822827		2.61128	0.0720232	4.23701	4.43329		2.53654	0.127037	2.79063	5.12634		1.98955	1.92471	1.42476	1.88127		2.92117	14.4221	4.91774	6.48533
2.19665	2.24534	4.03034	2.82514		2.44234	0.681236	3.39465	0.91105		2.67515	0.103814	4.21891	4.44794		2.64164	0.131285	2.78263	5.11533		2.05015	1.91474	1.41019	1.90326		3.02718	14.3396	4.91587	6.56117
2.25702	2.08185	4.09216	2.94454		2.50852	0.693924	3.3739	0.644942		2.73112	0.117964	4.2018	4.44861		2.71837	0.120425	2.75881	5.24733		2.11192	1.92305	1.40072	1.88253		3.13487	14.3575	4.92525	6.46129
2.3298	2.28318	4.13169	2.88423		2.58064	0.692251	3.4391	0.58465		2.80606	0.0987675	4.15184	4.35954		2.78335	0.116208	2.74234	5.23543		2.17487	1.93219	1.39674	1.8859		3.25214	14.3128	4.91276	6.52085
2.40832	2.24158	4.052	2.99781		2.64752	0.660866	3.36516	0.563137		2.86385	0.103634	4.11222	4.40274		2.85271	0.124995	2.79627	5.25818		2.22804	1.93854	1.39625	1.89498		3.37313	14.2782	5.00912	6.47859
2.51317	1.98993	3.83684	2.91137		2.74599	0.698304	3.40652	0.570811		2.93358	0.134217	4.0323	4.38244		2.94672	0.134202	2.75743	5.14664		2.29035	1.92966	1.39713	1.9062		3.4814	14.2331	4.8888	6.48846
2.62929	2.26037	3.98594	2.9907		2.85818	0.704895	3.42527	0.578941		2.9916	0.155773	4.01614	4.37001		3.01967	0.106928	2.76068	5.17594		2.38083	1.92996	1.4121	1.9046		3.59531	14.1908	4.92867	6.45657
2.73364	2.14439	3.90162	3.04331		2.97494	0.681396	3.37184	0.663281		3.05464	0.131073	4.01731	4.41832		3.08841	0.121373	2.77466	5.16992		2.4578	1.92713	1.37417	1.89717		3.67177	14.1784	4.94363	6.45362
2.82544	2.38602	3.89566	3.03135		3.08582	0.689923	3.3506	0.576063		3.12134	0.157386	4.00123	4.32751		3.15752	0.130088	2.7146	5.06373		2.51661	1.91928	1.39412	1.8884		3.73633	14.1684	4.98126	6.48917
2.91935	2.3211	3.88445	3.03436		3.18761	0.692513	3.37109	0.525112		3.19129	0.146734	3.90118	4.30275		3.22879	0.128581	2.78267	5.16084		2.57653	1.92517	1.42677	1.89257		3.82458	14.1052	4.94027	6.44731
3.02106	2.20318	3.85529	3.18742		3.30432	0.699293	3.37105	0.633683		3.25942	0.166413	3.8714	4.30129		3.29806	0.127554	2.7791	5.03473		2.63765	1.92541	1.41291	1.95675		3.89502	14.1068	4.90273	6.42503
3.12548	2.35997	3.89324	3.16785		3.37052	0.687071	3.40242	0.605775		3.32531	0.18307	3.82865	4.27738		3.37387	0.106806	2.75826	5.18754		2.69965	1.92403	1.38523	1.905		3.96601	14.0754	4.88545	6.34747
3.21796	2.26996	3.90868	3.0909		3.44136	0.722675	3.3704	0.623909		3.38764	0.170887	3.82646	4.23944		3.44001	0.107615	2.72113	5.1363		2.76131	1.93066	1.38494	1.89356		4.04964	14.0569	4.95629	6.39532
3.3221	2.25475	3.8161	3.07509		3.52246	0.724261	3.33492	0.68701		3.44701	0.191305	3.78849	4.22821		3.51552	0.0965663	2.72311	5.16523		2.82576	1.92355	1.37333	1.90769		4.12332	14.0851	4.90115	6.37354
3.42413	2.33933	4.02244	2.96498		3.58684	0.741416	3.40524	0.708957		3.50355	0.212656	3.73215	4.22802		3.58491	0.101732	2.76214	5.11727		2.87581	1.92358	1.40016	1.92671		4.19325	14.0669	4.90851	6.35751
3.48956	2.36658	3.89562	3.0988		3.65978	0.733326	3.40871	0.627403		3.60567	0.199033	3.74325	4.29628		3.67768	0.0889455	2.72724	5.11281		2.93764	1.92192	1.39656	1.90553		4.2692	14.0513	4.96706	6.33795
3.55841	2.35712	3.92276	3.20151		3.72907	0.719649	3.36349	0.647295		3.7125	0.206034	3.71401	4.18865		3.78931	0.0952354	2.71342	5.1192		2.98963	1.92111	1.38405	1.92867		4.33738	14.0146	4.85406	6.30417
3.61788	2.45789	3.88256	3.28728		3.79451	0.736483	3.40987	0.601665		3.7845	0.187905	3.71695	4.1776		3.92782	0.105111	2.71847	5.11838		3.04533	1.92691	1.371	1.91542		4.40609	13.9563	4.85014	6.35033
3.68646	2.40567	3.88238	3.16914		3.87332	0.750087	3.42093	0.693222		3.84459	0.218886	3.65449	4.23261		4.04878	0.0862837	2.71385	5.20241		3.10582	1.9202	1.38798	1.90641		4.4792	13.9355	4.82859	6.32746
3.75656	2.46895	3.83821	3.03294		3.94182	0.765569	3.38812	0.686439		3.90668	0.233601	3.67019	4.21275		4.17229	0.0656639	2.71879	5.1134		3.1679	1.91	1.35529	1.94407		4.55201	13.9552	4.83516	6.25224
3.82362	2.4737	3.83243	3.24839		4.0111	0.733791	3.38805	0.736956		3.96871	0.225977	3.66901	4.26183		4.29403	0.0869887	2.69004	5.14077		3.22819	1.91839	1.37974	1.91582		4.61756	13.9241	4.87763	6.29818
3.88553	2.45491	3.75966	3.10796		4.08061	0.776598	3.43556	1.3481		4.02679	0.263714	3.62544	4.24931		4.42124	0.101616	2.69792	5.09593		3.28179	1.91654	1.42322	1.95468		4.69601	13.8886	4.86186	6.23477
3.9503	2.47461	3.77056	3.26173		4.15278	0.788485	3.38982	0.938021		4.08569	0.234546	3.62016	4.18453		4.54803	0.100541	2.71479	5.22792		3.34248	1.89825	1.42782	1.92801		4.76551	13.8834	4.82721	6.33753
4.01447	2.38131	3.88776	3.21473		4.21861	0.79157	3.42645	0.837991		4.14882	0.26059	3.62713	4.19919		4.67005	0.0936918	2.7187	5.12069		3.40652	1.90161	1.43069	1.91263		4.8324	13.8392	4.81339	6.45181
4.07858	2.40252	3.7087	3.31697		4.29875	0.793374	3.41774	0.74986		4.21493	0.287251	3.63672	4.22531		4.7881	0.100407	2.80687	5.16769		3.46806	1.91514	1.44571	1.91273		4.91236	13.7492	4.8219	6.52755
4.14891	2.4874	3.63435	3.09922		4.41273	0.781312	3.3735	0.599175		4.27646	0.315795	3.57317	4.13338		4.93436	0.0939653	2.7645	5.18211		3.544	1.90255	1.39215	1.91738		4.98071	13.7487	4.83732	6.59455
4.20818	2.47301	3.69361	3.23242		4.51279	0.792952	3.40457	0.537193		4.33544	0.250599	3.58582	4.09967		5.05147	0.110064	2.77207	5.12329		3.63311	1.89323	1.41155	1.91276		5.04657	13.6697	4.78077	6.52238
4.2724	2.50536	3.8157	3.03127		4.63559	0.793709	3.38275	0.511409		4.40307	0.283123	3.53485	4.11995		5.17136	0.110987	2.76742	5.16716		3.71728	1.90301	1.42955	1.9209		5.12335	13.6114	4.83831	6.38846
4.34428	2.47845	3.90272	3.24375		4.73529	0.80241	3.42246	0.446047		4.47225	0.280918	3.53459	4.03822		5.28781	0.172172	2.76686	5.12493		3.78743	1.91095	1.3981	1.9291		5.19188	13.5726	4.83047	6.47581
4.41063	2.4648	3.67693	3.22439		4.80502	0.814748	3.42025	0.418801		4.53162	0.345767	3.51902	4.08825		5.40406	0.206502	2.71917	5.10373		3.87017	1.89597	1.42806	1.91399		5.26645	13.6697	4.7951	6.473
4.47884	2.51232	3.67931	3.36603		4.87241	0.815374	3.3733	0.494509		4.59239	0.302224	3.53038	4.03399		5.52184	0.190957	2.7293	5.14865		3.96284	1.89095	1.42694	1.8879		5.33089	13.6839	4.78957	6.46822
4.54697	2.49128	3.61519	2.4773		4.95153	0.785852	3.38425	0.467126		4.66367	0.344655	3.48133	3.72217		5.64232	0.142048	2.79488	5.95837		4.03957	1.88612	1.42308	1.87882		5.40058	13.7374	4.73022	6.48453
4.60367	2.69274	3.80476	1.54875		5.01918	0.798059	3.3945	1.1485		4.74004	0.349393	3.43436	3.31742		5.76287	0.115387	2.84059	5.5064		4.12543	1.90031	1.42804	1.90667		5.47492	13.8754	5.16919	6.3961
4.67066	2.5975	3.60963	1.94699		5.09097	0.774924	3.33991	0.473453		4.83596	0.315962	3.41634	3.40066		5.88166	0.107523	2.73748	5.54938		4.23027	1.87612	1.44388	1.92063		5.54698	13.9419	5.11498	6.45025
4.7399	2.4772	4.68897	1.89033		5.15429	0.776714	3.41872	0.392629		4.93915	0.363652	3.11742	3.41656		6.00518	0.125585	2.75486	5.51005		4.30673	1.87819	1.42011	1.89671		5.61176	13.8862	5.05442	6.44707
4.80684	2.41824	3.32983	1.41673		5.23403	0.649663	3.25297	0.462011		5.04574	0.35667	3.26997	3.35923		6.1232	0.150605	2.79075	5.38631		4.39809	1.88655	1.43732	1.93276		5.68786	13.9496	5.52316	6.51968
4.87475	2.75282	3.29003	1.48042		5.30957	0.589803	2.36626	0.522143		5.15512	0.347265	3.31228	3.33565		6.19637	0.160036	2.81602	5.33307		4.47685	1.88982	1.43676	1.89687		5.75596	14.0101	5.5802	6.26341
4.93901	2.71347	2.67142	1.48962		5.36888	0.585627	2.47235	0.482588		5.25096	0.418581	3.3438	3.41853		6.27114	0.116354	2.79971	5.37129		4.56547	1.88382	1.45628	1.87909		5.82324	13.9085	5.45248	6.29955
5.0026	2.75031	2.68329	1.41305		5.45009	0.487705	2.38228	0.471214		5.35695	0.464059	3.36988	3.3215		6.3437	0.229225	2.80622	5.47368		4.65734	1.87378	1.43366	1.90564		5.88985	13.9077	5.40278	6.21662
5.06861	2.71429	2.70782	1.21575		5.5293	0.444186	2.33972	0.502251		5.4695	0.289726	3.50243	3.31096		6.41696	0.172938	2.80545	6.08999		4.75865	1.89852	1.44639	1.88262		5.96278	13.9314	5.32543	6.34448
5.13215	2.51538	2.78782	1.26125		5.60029	0.424529	2.39347	0.716813		5.52431	0.333134	3.54095	3.23298		6.49156	0.151291	2.76906	5.50707		4.84048	1.88167	1.44557	1.93686		6.04466	13.8729	5.36261	6.29554
5.19792	2.60786	2.78809	1.45633		5.66475	0.33765	2.51387	1.79289		5.59594	0.316168	3.474	3.18358		6.56151	0.165056	2.81039	5.27781		4.93231	1.88705	1.45107	1.88007		6.12087	13.8573	5.36747	6.28755
5.26136	1.54819	2.94077	2.09123		5.7314	0.325704	2.48112	1.63232		5.665	0.274116	3.44248	2.61804		6.63614	0.153765	3.30331	5.50789		5.02813	1.92744	1.44238	1.96408		6.18244	13.7904	5.4353	6.31341
5.32623	0.693302	2.84051	1.22315		5.84325	0.319724	2.4434	1.94026		5.73517	0.272663	3.35854	4.15195		6.70308	0.175521	3.22414	5.42431		5.12407	1.95459	1.45542	1.87274		6.25138	13.5407	5.43197	6.29518
5.38924	0.893721	3.07063	1.24093		5.95583	0.350018	2.37084	1.57808		5.79587	0.289449	3.36187	3.32939		6.77113	0.13478	3.19665	5.4246		5.21856	1.99998	1.47887	1.91448		6.31284	13.6131	5.4688	8.36278
5.45601	1.3482	3.07937	1.29416		6.06578	0.383483	2.37118	0.837717		5.86838	0.299356	3.33485	3.31226		6.84336	0.1332	3.25849	5.52373		5.30463	1.94191	1.48793	1.97557		6.38356	13.6469	5.20958	9.42266
5.55586	1.74693	3.20619	1.25293		6.17485	0.4615	2.39727	0.820886		5.93034	0.309308	3.23558	3.21878		6.91977	0.131255	3.16186	6.21083		5.39122	1.77031	1.51611	2.1102		6.45035	13.6425	5.22139	9.61183
5.66091	1.97991	3.27511	1.20764		6.27467	0.399241	2.40368	1.74461		5.98803	0.308942	3.2405	3.13496		6.9932	0.133795	3.18801	7.07989		5.47991	1.56407	1.48737	1.26979		6.51713	13.6516	5.28287	9.75474
5.75704	2.26633	2.88552	1.10481		6.37887	0.393595	2.71156	2.18737		6.05932	0.241387	3.22982	3.17163		7.05961	0.108781	3.10688	7.9671		5.57114	1.47672	1.54226	1.11499		6.58796	13.5719	5.32408	9.84832
5.8569	2.19687	3.01935	0.998588		6.46256	0.389507	2.68652	2.33385		6.12031	0.248568	3.4964	3.14672		7.13143	0.793412	3.12505	7.98294		5.66478	1.4195	1.50549	1.0881		6.65683	13.6237	5.20288	9.95075
5.9234	2.20283	3.1542	1.46599		6.52523	0.406326	2.40105	2.09159		6.18769	0.206587	3.32975	3.07257		7.24243	1.03932	3.13818	8.29638		5.76391	1.39459	1.51437	1.0839		6.76298	13.5783	5.24838	10.0467
5.98806	2.37362	3.37519	2.10147		6.60082	0.48689	2.40857	2.34817		6.24632	0.437482	3.25352	3.00719		7.35876	1.30262	3.09348	8.65718		5.81965	1.37291	1.51105	1.16891		6.87289	13.5541	5.23052	10.0179
6.05408	2.56285	3.44716	2.3551		6.66732	0.509938	2.33272	1.68398		6.31519	0.304307	3.22263	2.96925		7.46617	1.32385	3.0429	8.85282		5.88289	1.30018	1.49443	1.18843		6.97894	13.5302	5.24603	10.0444
6.12369	2.4826	3.17896	2.25737		6.74152	0.548845	2.343	1.2509		6.38039	0.258218	3.13858	2.96645		7.59595	1.50021	3.10602	9.0655		5.93431	1.16627	1.18738	1.18586		7.10243	19.189	5.11446	10.1931
6.19342	2.56717	3.36809	2.47487		6.8028	0.501877	2.40005	0.665588		6.43872	0.265849	3.16002	2.99934		7.70899	1.67655	3.05367	9.21065		6.01004	1.07613	1.15546	1.26244		7.2058	20.3006	9.26457	10.2096
6.26144	1.90739	2.67534	3.08283		6.87098	0.528911	2.36077	0.333205		6.5294	0.253949	3.14915	3.75187		7.82241	1.77192	3.06749	9.31		6.08542	1.04779	0.941692	1.29172		7.32389	17.9594	8.50846	10.1888
6.33041	2.37971	2.58753	4.10592		6.94335	0.514623	2.34852	0.257634		6.63666	0.227057	3.09016	3.68771		7.9761	1.92733	3.14555	9.37105		6.15203	1.02722	0.89637	1.24586		7.43489	16.9461	8.48079	10.0592
6.39602	2.54972	4.47147	3.84845		7.02574	0.463057	2.36545	0.302419		6.73575	0.217201	3.10949	3.76885		8.10446	1.95703	2.86452	9.32167		6.21016	0.948428	0.914619	1.25932		7.50896	16.3014	8.66461	10.2419
6.46049	2.40934	3.76725	3.84431		7.09512	0.455273	2.30126	0.417865		6.84981	0.178763	3.12975	3.59766		8.21203	2.02682	3.02043	9.48795		6.27198	1.84067	0.892519	1.27307		7.5777	15.8187	8.76934	10.2668
6.53109	2.56847	4.42492	3.64563		7.16885	0.602738	2.57559	0.461006		6.95692	0.158878	2.27124	3.62097		8.32731	2.01408	3.10421	9.47917		6.33441	1.6997	0.918967	1.25496		7.64303	15.5063	8.90948	10.1054
6.5971	2.81221	3.85952	3.54154		7.23501	0.628725	3.14836	0.39046		7.05891	0.24608	3.29912	3.62384		8.42934	1.92169	3.00491	9.4724		6.39641	1.54309	0.91296	1.19717		7.71933	12.8117	8.88149	10.4827
6.65759	2.43936	3.69352	3.18621		7.30897	0.788791	3.29277	0.506979		7.16515	0.43185	3.68309	3.62207		8.53813	1.54181	3.06858	10.3188		6.45429	1.16267	0.918558	1.53189		7.83265	12.1539	8.82379	10.8096
6.7237	2.752	4.26849	3.42415		7.37836	0.735304	3.46064	0.480441		7.27576	0.350736	3.58906	3.67958		8.64771	1.50673	3.14952	9.15555		6.50756	0.871701	0.925535	1.35165		7.9255	11.7204	8.7218	9.47695
6.78756	2.47992	4.67295	3.53711		7.48503	0.792297	3.92266	0.454337		7.37902	0.571486	3.58467	3.79042		8.71536	1.49784	3.08038	8.10311		6.58251	0.719772	0.973059	1.32064		8.03498	11.3277	8.51418	6.72832
6.85365	2.34892	5.27691	3.77811		7.59435	0.775623	3.52316	0.457694		7.49324	0.451362	3.69032	3.54716		8.79274	1.38426	3.06796	7.72944		6.64017	0.620288	0.936555	1.33425		8.13205	10.9916	8.52679	5.22251
6.94914	2.4423	4.50275	3.73135		7.703	0.76132	3.69306	0.471808		7.60205	0.370087	3.67797	3.5765		8.85923	1.34559	3.07577	7.27093		6.69751	0.511315	0.936678	1.273		8.21309	10.6693	8.2528	4.60976
7.04369	0.836359	4.20772	2.88812		7.81823	0.899415	3.73242	0.474709		7.66023	0.353154	3.61047	3.9754		8.94838	1.32974	3.00861	7.02554		6.75871	0.502382	0.942761	1.27519		8.28346	10.3298	9.13218	4.30961
7.14932	2.58648	4.24038	3.97106		7.93093	0.88875	3.50527	1.17229		7.72784	0.483841	3.54144	4.32093		9.01615	1.32976	3.09871	6.73917		6.84068	0.465643	0.890398	1.29115		8.35381	10.6043	9.17944	4.13465
7.25501	2.73144	4.82695	2.89498		8.0437	0.845231	3.59625	0.884329		7.7977	0.502722	3.44541	3.92412		9.10862	1.3546	3.98657	6.8406		6.9278	0.481748	1.11842	1.30308		8.41662	10.7796	8.27286	4.07246
7.3739	2.75446	4.90179	2.56863		8.15416	0.912278	3.73169	1.02026		7.85827	0.544035	3.38224	3.63299		9.17877	1.37023	4.25204	6.82892		7.02579	0.393275	1.07535	1.29819		8.50841	9.848	7.80668	4.01885
7.49181	3.28764	5.12401	2.58473		8.2713	0.69164	3.68969	1.20659		7.9286	0.46557	3.25944	3.58935		9.24299	1.35739	4.28432	6.83748		7.12502	0.862462	0.929718	1.21625		8.62264	7.91376	7.35683	3.9722
7.58939	3.89387	5.34336	2.28204		8.39108	0.766471	3.6783	1.41997		8.00016	0.488778	3.36275	3.61563		9.3173	1.34811	4.37598	6.76981		7.2172	0.760661	0.95346	1.25521		8.69365	6.4997	7.29581	3.94071
7.69839	3.95348	4.02372	1.96765		8.50748	0.70811	3.57166	1.1735		8.06662	0.473014	3.35163	3.45105		9.38681	1.36902	4.7522	6.61261		7.30947	2.00869	0.908624	1.21879		8.76496	5.70072	7.45302	3.9458
7.80769	4.06146	4.32351	1.80326		8.62638	0.793243	2.903	1.28817		8.13279	0.533581	3.446	3.31859		9.45142	1.39869	4.6581	6.7179		7.3982	2.06902	0.93884	1.25272		8.82856	3.44448	7.35519	3.89351
7.91752	4.48035	4.77228	1.53914		8.73728	0.753478	2.98881	1.08334		8.19784	0.528567	3.48393	3.25906		9.52535	1.3867	4.78376	6.77211		7.48628	2.11861	0.960367	2.09116		8.8977	4.72767	7.42461	3.93712
8.02297	4.91022	4.82016	1.45558		8.85873	0.507872	2.53704	0.952957		8.26346	0.53479	3.54524	3.22946		9.59338	1.36768	5.04509	6.62331		7.57796	2.19682	0.945741	1.55485		8.96386	4.48294	7.33388	3.91022
8.09957	4.77783	4.6692	1.66309		8.96814	0.504132	2.64878	0.984588		8.32606	0.782059	3.21152	3.23272		9.66056	1.38348	5.35641	6.64198		7.67244	2.2491	0.935936	2.06593		9.04072	4.32037	7.29872	3.86878
8.16776	4.66194	3.3417	1.42518		9.07718	0.4772	2.81962	0.898763		8.38578	0.731219	3.23058	3.07712		9.73124	1.3902	5.56284	6.52597		7.76943	2.28732	0.990484	2.60074		9.10867	4.25253	7.34452	3.85056
8.23243	4.64004	3.00457	1.4951		9.18428	0.511495	2.77695	0.827189		8.45927	0.599561	3.76839	3.12171		9.79744	1.38578	5.58503	6.65142		7.86995	2.32601	0.980468	2.63511		9.17811	4.20357	7.31977	3.81883
8.30056	3.51268	2.95934	1.56222		9.25147	0.500611	2.71351	0.757373		8.51632	0.649385	4.09261	3.08119		9.87474	1.3786	5.65007	6.69976		7.96669	2.27102	1.02129	2.6858		9.25871	4.23315	7.26523	3.85646
8.37856	3.90514	2.91482	1.48657		9.32619	0.527805	2.62213	0.710167		8.58447	0.609603	3.83199	3.02278		9.94455	1.40065	5.44167	6.69872		8.08454	2.29399	1.2172	2.79168		9.32121	4.26211	7.26652	3.81412
8.44089	4.08258	2.92647	1.67643		9.39188	0.500611	2.62046	0.734353		8.69	0.380251	3.61681	2.99405		10.0123	1.37523	5.88737	6.68927		8.17326	2.292	1.30167	2.8933		9.39303	4.21518	7.21303	3.83239
8.50761	3.59419	3.05108	1.66919		9.45899	0.483893	2.61397	0.656475		8.79747	0.549184	3.58879	2.98578		10.0842	1.40389	4.61949	6.60755		8.27024	2.20486	1.04822	2.84926		9.47259	4.31769	7.26227	3.80195
8.57871	2.92253	2.9784	1.60312		9.53205	0.492405	2.59056	0.688951		8.9102	0.480253	3.53414	2.92182		10.1529	1.41607	4.262	6.47519		8.37	1.56119	1.30806	2.93229		9.54123	4.25156	7.18215	3.77883
8.64408	2.45686	3.11145	1.37968		9.59206	0.48139	2.54205	0.611119		9.03024	0.316882	3.35696	2.98982		10.2216	1.41232	4.06195	6.59758		8.47902	0.93254	1.37543	2.94467		9.6097	4.35916	7.1756	3.77114
8.71282	2.64307	2.77185	1.45236		9.66529	0.511975	2.46162	0.605296		9.14962	0.302481	3.3707	2.91288		10.2891	1.44783	3.86061	6.26511		8.57321	0.647658	1.62461	3.0291		9.69786	4.39128	7.17012	3.88111
8.77979	2.54329	3.0994	1.50878		9.73946	0.544203	2.50339	0.588921		9.24919	0.255685	3.29754	2.96692		10.36	1.39812	3.66091	6.18845		8.66121	0.565656	1.64908	3.02483		9.76518	4.41019	7.15078	3.7871
8.85371	2.67149	3.12288	1.70787		9.80682	0.509865	2.43063	0.533311		9.32114	0.225758	3.25586	2.94458		10.4285	1.39708	3.58706	5.78808		8.73435	0.42805	1.70827	3.07952		9.82976	4.45449	7.1093	3.78269
8.92354	2.60937	3.25737	1.63151		9.87052	0.503798	2.45824	0.516137		9.39035	0.276328	3.31836	2.93075		10.4985	1.38217	3.49363	5.73387		8.80365	0.400063	1.75107	3.12367		9.90163	4.4618	7.17746	3.71252
8.99934	2.60639	3.20486	1.44592		9.93845	0.522567	2.39779	0.37445		9.46237	0.230618	3.2342	2.96749		10.5672	1.43127	3.53318	5.61847		8.87218	0.303532	1.80898	3.19504		9.9751	4.45323	7.12102	3.64988
9.06468	2.56726	3.13726	1.48059		9.99749	0.548641	2.34998	0.471763		9.52078	0.230078	3.28733	2.92464		10.6414	1.4634	3.47795	5.5763		8.93158	0.217846	1.85173	2.95558		10.0467	4.4719	6.79463	3.60596
9.17562	2.61326	2.99879	1.45951		10.0613	0.549383	2.34481	0.507709		9.58817	0.235575	3.25931	3.4385		10.7249	1.43849	3.45663	5.52559		8.9929	0.135291	1.79913	2.74418		10.113	4.4897	6.64261	3.57204
9.29371	2.58916	3.06339	1.47306		10.1252	0.540959	2.33749	0.335397		9.65783	0.22705	3.20833	3.36		10.8017	1.41689	3.40587	5.507		9.06135	0.0635491	1.75901	2.53829		10.1853	4.48823	6.66211	3.49899
9.4117	2.48748	3.32652	1.64987		10.1954	0.544713	2.34185	0.381964		9.71945	0.236443	3.23753	3.46738		10.871	1.41918	3.46446	5.38787		9.12669	0.0584554	1.70643	2.00365		10.2501	4.48176	6.55868	3.46967
9.53066	2.80262	3.38675	2.13756		10.3038	0.614888	2.37589	0.44036		9.78624	0.22282	3.25416	3.9234		10.9399	1.40838	3.43767	5.43234		9.18549	0.0196492	1.83797	1.63659		10.3216	4.59825	6.47989	3.44593
9.65048	2.73576	3.35507	2.81406		10.4142	0.645458	2.34659	0.533311		9.84474	0.250509	3.21966	4.03975		11.0076	1.3633	3.39112	5.38014		9.2628	0.0227427	1.84651	1.53574		10.3814	4.60607	6.39943	3.3947
9.77331	2.43772	3.33609	3.34533		10.489	0.928079	2.71491	1.1801		9.92884	0.25472	3.21995	3.94648		11.0814	1.35546	3.40015	5.41152		9.31703	0.0283339	1.93462	1.4363		10.4503	4.42043	6.34754	3.36736
9.9116	2.39755	3.4146	3.43833		10.5566	1.0918	3.05213	0.296938		9.989	0.27069	3.22415	3.85928		11.1459	1.33743	3.37809	5.37449		9.3786	0.0122393	1.9645	1.41371		10.5258	4.27533	6.24106	3.35672
10.0304	2.4163	3.40012	3.96951		10.6235	1.14086	2.92507	0.86679		10.0519	0.235183	3.23256	3.72343		11.2152	1.33927	3.39439	5.42617		9.43301	0.0196803	1.9541	1.45502		10.5942	4.28696	6.24972	3.41825
10.1571	2.64501	3.62967	3.58733		10.7002	1.02437	3.08561	1.36393		10.1198	0.276399	3.24115	3.66107		11.2899	1.32829	3.36396	5.40535		9.50162	0.0412261	1.95467	1.57405		10.6775	4.33782	6.20747	3.42393
10.2774	2.08207	3.17141	3.45727		10.7645	0.970347	3.26933	1.77999		10.1832	0.239272	3.20935	3.55408		11.3573	1.32814	3.32329	5.35433		9.56242	0.00918208	1.83801	1.64331		10.7929	4.44683	6.18208	3.4072
10.3986	1.98268	3.65376	3.33094		10.8436	0.978379	3.59515	1.91742		10.2523	0.355031	3.22982	3.57846		11.4344	1.32407	3.39331	5.31581		9.63431	0.0211986	1.5388	1.66712		10.9036	4.44368	6.18688	3.41721
10.5366	2.73459	4.18884	3.405		10.9049	0.945219	3.46909	2.02159		10.3386	0.462047	3.25142	3.53008		11.5028	1.34748	3.257	5.36727		9.72127	0	1.19535	1.63502		11.0379	4.46659	6.18151	3.46341
10.6628	2.73364	4.11431	3.23501		10.9802	0.843659	3.47389	2.02577		10.4385	0.402251	3.23517	3.63566		11.5777	1.34692	3.00048	5.38281		9.81566	0.00397959	0.676939	1.72286		11.1438	4.50365	6.1055	3.40542
10.774	2.63447	4.18884	3.6399		11.0426	0.82569	3.52774	2.03956		10.5447	0.449742	3.4765	3.56838		11.6449	1.35042	3.19926	5.40245		9.90561	0.0276499	0.643918	1.68977		11.2767	4.57815	6.10077	3.36693
10.89	2.60778	4.39694	3.38756		11.1101	0.796371	3.43479	1.8865		10.645	0.144484	3.38793	3.61541		11.7168	1.34797	3.06745	5.40676		10.0115	0.0378476	0.694995	1.69441		11.3766	4.60524	6.11188	3.38777
11.0052	2.73101	4.66382	3.29544		11.1691	0.815519	3.3517	2.12084		10.7036	0.0726725	3.539	3.6319		11.8216	1.33365	3.07782	5.51637		10.0889	0.0239708	0.684612	1.70229		11.4953	4.60063	6.02932	3.37336
11.1087	2.31674	4.70079	3.15267		11.2348	0.795455	3.33527	2.1907		10.7655	0.106322	3.55206	3.57432		11.9344	1.34779	3.01384	5.38519		10.1853	0.0297951	0.746937	1.62076		11.6013	4.61517	6.01627	3.36384
11.2288	2.31497	4.78847	3.22945		11.3101	0.769512	3.32859	2.2868		10.8305	0.117816	3.59223	3.58877		12.0448	1.36214	2.96706	5.48357		10.2668	0.102132	0.798669	1.65579		11.7116	4.63446	6.08264	3.32869
11.3342	2.2218	4.7695	3.12331		11.3936	0.806789	3.34828	2.3415		10.8972	0.242724	3.60627	3.61355		12.1212	1.36979	2.94741	5.45115		10.3572	1.28541	0.876146	1.59249		11.8228	4.64949	5.90563	3.30415
11.4433	2.22936	4.907	3.1975		11.4546	0.823886	3.35172	2.2195		10.9586	0.25328	3.6529	3.62983		12.1916	1.37738	2.93025	5.40148		10.4478	1.53565	0.859995	1.56141		11.9328	4.64711	5.92304	3.28933
11.5504	2.1704	4.73609	3.23877		11.5589	0.833678	3.37468	2.22156		11.0279	0.31919	3.60758	3.65756		12.2628	1.38382	2.92452	5.43479		10.5385	1.78297	0.841968	1.57028		12.0502	4.61203	5.93575	3.305
11.667	2.37526	4.66285	3.15819		11.6676	0.911274	3.43326	2.17026		11.1055	0.306036	3.56071	3.66154		12.3393	1.38005	2.87942	5.47517		10.6253	1.82475	0.849325	1.58244		12.1884	4.5861	5.9407	3.32954
11.7772	2.27933	4.59365	3.31743		11.7695	0.927977	3.432	1.93293		11.1725	0.329129	3.49015	3.6397		12.4062	1.41062	2.9339	5.41204		10.7244	1.78573	0.815392	1.56114		12.2983	4.56827	5.93783	3.30656
11.8832	2.36853	4.32876	3.26579		11.876	0.966069	3.46528	1.98425		11.2429	0.34767	3.41842	3.64403		12.4778	1.41999	2.94458	8.07277		10.8128	1.77875	0.838398	1.5419		12.4091	4.57279	5.99868	3.22101
11.9992	2.48087	4.37743	3.35085		11.9812	0.997105	3.51442	2.11219		11.3164	0.359563	3.39244	3.68303		12.548	1.41288	2.93336	1.97118		10.9012	1.74446	0.809339	1.48552		12.5113	4.52369	5.98255	3.28146
12.1042	2.19225	4.28	3.43896		12.106	1.0488	3.48979	1.83834		11.3858	0.296753	3.33275	3.60422		12.6158	1.42072	2.94889	0.831735		10.995	1.7244	0.83065	1.51527		12.6258	4.52045	5.9477	3.09025
12.2324	2.39893	4.26518	3.32943		12.2097	1.05691	3.53981	1.7558		11.4663	0.318431	3.25965	3.65092		12.6876	1.42815	2.96057	0.320945		11.0885	1.68613	0.807434	1.49833		12.7323	4.54303	5.92212	5.83409
12.3432	2.44701	4.21448	3.35402		12.3142	1.06818	3.54069	1.7759		11.5414	0.281793	3.27204	3.69759		12.7605	1.42097	2.94633	0.250599		11.1856	1.68486	0.793602	1.46842		12.842	4.58187	5.99866	4.79531
12.461	2.40896	4.0051	3.51164		12.4092	1.09479	3.54436	1.84242		11.6128	0.294323	3.23067	3.67867		12.8313	1.43945	3.02083	0.123812		11.2751	1.66135	0.826343	1.4601		12.9524	4.57906	5.97625	4.88557
12.5749	2.49029	4.05028	3.65307		12.519	1.0976	3.52467	1.92651		11.6996	0.267045	3.25103	3.73515		12.932	1.43073	2.93776	0.0438733		11.35	1.65776	0.807206	1.49881		13.0567	4.54737	5.45471	4.76655
12.6842	2.52208	3.78508	3.47877		12.6181	1.0825	3.56001	1.86622		11.8062	0.276	3.26095	3.63144		13.0026	1.42984	2.99049	0		11.4176	1.65641	0.812634	1.49158		13.1675	4.51789	5.34429	4.70616
12.7951	2.65304	3.9318	3.57248		12.7201	1.08305	3.53654	1.8057		11.9232	0.286196	3.21615	3.66334		13.0672	1.42143	2.88089	0.0535404		11.4743	1.65004	0.836177	1.51067		13.2402	4.52014	5.22746	4.54473
12.8986	2.4201	3.82709	3.37769		12.8238	1.10718	3.48446	1.47962		12.0261	0.261252	3.21076	3.65671		13.1798	1.41474	2.95535	0.0986035		11.5429	1.64374	0.81056	1.49066		13.307	4.20427	5.10526	4.47886
13.0135	2.61788	3.82793	3.48416		12.8905	1.11062	3.48931	1.96506		12.139	0.246806	3.20437	3.66108		13.2499	1.56271	2.93486	0.0763694		11.6051	1.63888	0.804944	1.62027		13.384	5.05402	4.96892	4.44249
13.1129	2.6682	3.81098	3.33127		12.9534	1.09779	3.49819	1.68436		12.2506	0.279395	3.20644	3.7003		13.3249	1.54949	2.91344	0.14032		11.6621	1.63112	0.793521	1.8378		13.4566	5.25219	4.80489	4.48117
13.2175	2.44623	3.77308	2.27293		13.0246	1.1085	3.50495	1.18862		12.3621	0.266877	3.22274	3.66281		13.3909	1.49999	2.95548	0.160324		11.756	1.65122	0.792878	1.80517		13.5276	5.31177	4.79869	4.436
13.3441	2.42144	3.73535	0		13.0931	0.578483	3.45227	1.63901		12.4789	0.258096	3.2496	3.65082		13.4655	1.48774	2.95747	0.236172		11.8257	1.67739	0.798248	1.92521		13.5903	5.336	4.84618	4.46286
13.4497	3.66257	3.68703	3.05452		13.1596	0.849072	3.47228	1.47759		12.5863	0.267295	3.20644	3.66862		13.5318	1.47253	2.90966	0.374336		11.8898	1.64804	0.769294	1.91659		13.6639	5.35309	4.8895	4.4638
13.5565	3.99136	3.5885	4.20733		13.2308	1.2741	3.46341	1.22888		12.7055	0.267893	3.20798	2.93704		13.6045	1.44817	3.3462	0.494133		11.9532	1.63615	0.817952	2.01011		13.7365	5.38025	4.97333	4.51121
13.6517	4.10072	3.63015	4.29975		13.2978	1.16842	3.46245	1.28493		12.813	0.272734	3.21893	1.33782		13.6831	1.45362	3.31227	0.798346		12.0188	1.65717	0.814165	1.99178		13.8006	5.37899	5.01365	4.51363
13.7234	4.21596	3.57058	4.57362		13.3708	1.43917	3.48335	1.41063		12.9265	0.252978	3.21637	2.59276		13.7552	1.45653	1.46043	1.16986		12.0812	1.66391	0.754341	2.02517		13.8692	5.39077	5.02263	4.42328
13.7894	4.1456	2.25098	4.71443		13.4284	1.49392	3.49554	1.29703		13.0387	0.275929	3.21159	3.56731		13.8322	1.45443	0.733173	1.3777		12.15	1.64025	0.976144	2.06026		13.9425	5.4612	5.09949	4.49287
13.8561	4.10616	2.6813	4.80785		13.4943	1.38507	3.46964	1.11698		13.1444	0.276334	3.2149	3.90102		13.9105	1.46422	0.405896	1.88276		12.217	1.65283	1.12672	2.09722		14.0277	5.50598	5.25979	4.69534
13.928	3.98362	5.0418	4.58429		13.5657	1.32688	3.22782	1.00514		13.2575	0.339884	3.14106	4.02796		13.9883	1.44157	0.215339	2.16474		12.2792	1.64777	1.09309	2.11816		14.0945	5.54305	5.35128	4.84905
13.9959	4.19929	5.36225	4.64881		13.6335	1.30334	2.26758	0.701649		13.3706	0.17666	3.14525	4.13694		14.0674	1.44915	0.154551	2.55581		12.3505	1.65415	1.0893	2.07568		14.1623	5.56723	5.29994	4.84977
14.0629	4.20102	5.4171	4.53645		13.7081	1.33442	2.98338	0.826367		13.4947	0.501919	3.10828	4.13219		14.1359	1.4577	0.109625	2.92137		12.4178	1.66106	1.05089	2.05153		14.2711	5.60956	5.26355	4.92317
14.1337	4.27246	5.2762	4.54427		13.7847	1.3076	3.79885	0.677007		13.5942	0.668775	2.77176	4.11127		14.2149	1.47823	0.0191264	2.70825		12.5049	1.67597	0.973123	2.0985		14.3771	5.59236	5.14335	4.96192
14.2009	4.14003	5.02005	4.46765		13.8476	1.29681	3.80931	0.39553		13.7103	0.812629	1.56648	4.11105		14.2891	1.5143	0.0112314	2.76811		12.5936	1.65581	1.00104	2.07162		14.4865	5.58814	5.0611	4.89347
14.2688	3.90847	4.68817	4.27399		13.9556	1.27965	3.88078	0.264942		13.7886	0.820388	2.72749	4.05534		14.3626	1.5314	0	2.82083		12.6762	1.656	0.962313	2.05808		14.603	5.59165	5.21537	4.8773
14.3431	4.2662	4.39588	4.30891		14.0652	1.3025	3.92154	0.142326		13.8446	0.839122	3.15165	3.96603		14.4444	1.54343	0.0444037	2.85809		12.7637	1.67522	1.00544	2.03044		14.7159	5.67725	5.16514	4.72086
14.4157	3.63518	4.32598	3.91908		14.1838	1.27603	3.87941	0.0300318		13.9227	0.86739	3.2961	4.00623		14.5101	1.55215	0.0275698	3.16029		12.8574	1.65682	0.967461	2.01862		14.8266	5.57885	5.15134	4.75045
14.4828	3.94933	4.17953	3.76535		14.2802	1.22266	3.83727	0.0354444		14.0023	0.886536	3.4071	3.91725		14.5829	1.54509	0.0540296	3.20595		12.9366	1.65902	0.974052	2.082		14.9345	5.59241	5.08029	5.05035
14.5507	3.61937	4.2616	3.73094		14.3857	1.19801	3.75528	0.0549023		14.067	0.878075	3.40293	3.89803		14.6572	1.53644	0.0962002	3.38858		13.0211	1.65977	0.963183	2.02781		15.0437	5.57246	5.07474	5.18429
14.6222	3.40263	3.81292	4.00305		14.4916	1.14819	3.76376	0.758766		14.1374	0.886722	3.42309	3.81396		14.7333	1.5935	0.151452	3.50503		13.1025	1.65895	0.963522	2.00792		15.1595	5.43363	5.18295	5.18307
14.6969	3.44198	3.91053	4.01585		14.597	1.15167	3.72405	0.187453		14.2076	0.870843	3.35357	3.7189		14.8102	1.53663	0.219204	3.69317		13.1649	1.67547	1.00663	2.01477		15.2677	5.43823	5.35227	5.31996
14.8037	3.32276	3.8154	3.74022		14.7061	1.1862	3.60788	0.369609		14.2814	0.878789	3.32068	3.61648		14.8847	1.49656	0.283983	3.92034		13.2312	1.71308	0.984354	2.04104		15.3452	5.47702	5.45739	5.37019
14.912	3.12273	3.60557	3.7324		14.812	1.13633	3.58748	0.088474		14.3426	0.834313	3.28507	3.49515		14.9544	1.48579	0.378379	4.07085		13.2923	1.57204	1.01823	2.00087		15.4131	5.42849	5.56073	5.40159
15.0228	2.68881	3.92911	3.64491		14.9181	1.02543	3.60395	0.0797271		14.414	0.82413	3.26252	3.4968		15.0293	1.51483	0.448827	3.36642		13.3535	1.84013	1.02961	1.98524		15.5086	5.481	5.67461	5.39317
15.1176	3.346	3.46005	3.36531		15.026	1.07422	3.64933	0		14.4786	0.833336	3.26167	3.54455		15.0974	1.45299	0.599519	4.31141		13.422	1.84733	1.05631	2.03069		15.5838	5.5736	5.62778	5.43349
15.2296	3.47623	3.64458	3.40626		15.1384	1.12964	3.63995	0.144358		14.5516	0.810694	3.19082	3.45882		15.1776	1.43612	0.692812	4.55034		13.4972	1.83898	1.0424	2.0152		15.6595	5.59345	5.52261	5.40621
15.3329	3.57635	3.72829	3.59151		15.2492	1.24668	3.3928	0.880401		14.6094	0.827743	3.22607	3.46144		15.245	1.4187	0.755483	4.71282		13.5634	1.84613	1.08114	2.00255		15.7323	5.5474	5.45664	5.42893
15.4399	3.81806	3.83283	3.1147		15.3459	1.21268	3.35346	2.03301		14.6709	0.818839	3.1015	3.55934		15.3653	1.44092	0.839303	4.75349		13.6172	1.82294	1.05314	1.98519		15.7929	5.5209	5.39894	5.44315
15.5463	3.45364	2.9574	2.94395		15.4663	1.26899	3.35674	3.71591		14.7605	0.872926	3.02773	3.45045		15.4793	1.48588	0.90539	4.64076		13.6954	1.82462	1.08936	2.01506		15.8669	5.43126	5.39277	5.58716
15.6103	3.62533	3.03714	2.89615		15.5715	1.25019	3.26107	5.1261		14.8548	0.871608	2.99323	3.40744		15.6172	1.42203	0.961322	4.61652		13.7567	1.80349	1.13219	2.03188		15.9402	5.37972	5.46332	5.63938
15.6784	3.48551	2.97187	2.78864		15.6831	1.22196	3.32375	5.60442		14.9606	0.809832	2.92719	3.22161		15.738	1.4623	1.08514	4.58536		13.8389	1.79482	1.11237	2.0156		16.0062	5.38288	5.71163	5.55275
15.7498	4.32771	3.06397	2.69584		15.7865	1.21899	3.27221	6.13584		15.0734	0.761152	3.01634	3.22463		15.8534	1.44086	1.21678	4.63741		13.901	1.79517	1.13985	2.02743		16.0738	5.29328	5.45839	5.55701
15.8138	4.23125	3.22463	2.7364		15.8936	1.22451	3.02827	6.54336		15.1718	0.771336	2.97642	3.20407		15.9693	1.41764	1.31831	4.61689		13.9631	1.78609	1.13194	1.98575		16.1478	5.23826	5.53998	5.57851
15.8873	4.16245	3.14481	3.28084		15.9994	1.1925	2.75311	6.91552		15.2822	0.696702	3.01383	3.33693		16.093	1.41148	1.22131	5.38757		14.0327	1.78167	1.14436	2.00009		16.2196	5.18379	5.7415	5.53928
15.9493	3.51756	3.56087	3.43415		16.102	1.19405	2.66626	7.05561		15.3845	0.647071	2.97589	3.31289		16.2168	1.35255	1.39144	4.5017		14.1067	1.76766	1.14649	2.05224		16.2921	5.2704	5.91097	5.57957
16.0231	2.84599	3.1223	3.19628		16.2191	1.15902	2.62045	7.91569		15.4959	0.599851	2.85395	3.31793		16.3418	1.30049	1.3566	4.64604		14.187	1.76662	1.1709	2.00946		16.4049	5.29475	5.9463	5.65046
16.0931	2.70034	3.02959	3.17575		16.324	0.92012	2.71452	8.36132		15.5965	0.685465	2.85636	3.23844		16.4498	1.44275	1.43976	4.59666		14.2733	1.76568	1.15273	2.00535		16.5268	5.32385	5.92293	5.70368
16.1693	2.91678	2.76444	2.97314		16.4282	1.08059	2.79602	8.89895		15.6583	0.693886	2.79728	3.26198		16.5827	1.392	1.45604	4.66508		14.3711	1.75736	1.1652	2.01806		16.6272	5.28643	5.91673	5.79967
16.239	3.07863	3.11034	2.30659		16.5212	0.777995	2.57933	9.3106		15.7179	0.668994	2.72949	3.10962		16.7008	1.49367	1.48468	4.73929		14.4755	1.7394	1.16697	1.99028		16.7291	5.22273	5.85889	5.69958
16.324	2.94305	3.04724	2.36179		16.6302	0.54915	2.40142	9.47679		15.7899	0.604113	2.65568	2.91913		16.816	1.53908	1.6008	4.71393		14.5597	1.70074	1.18929	2.04325		16.8533	5.13088	5.863	5.66476
16.3982	2.79528	3.10196	2.06718		16.7325	0.686867	2.40977	9.32823		15.8578	0.56417	2.64378	2.77729		16.9217	1.53883	1.73144	4.40949		14.6438	1.72362	1.20871	2.03114		16.9645	5.15848	5.80759	5.68643
16.4683	1.69203	2.33676	1.90911		16.8426	0.911754	2.46014	9.25812		15.9262	0.587038	2.54884	2.70442		17.0314	1.55175	1.83503	6.78297		14.7345	1.77348	1.24198	2.01379		17.0411	5.13344	5.7985	5.66807
16.5367	1.47347	1.33575	1.49552		16.9423	0.961661	2.47231	8.86407		15.9918	0.656027	2.38466	2.48145		17.1342	1.54662	1.92048	7.95506		14.8282	1.74817	1.20557	2.03767		17.1084	5.08937	5.85676	5.70293
16.6342	1.84333	0.728925	1.04731		17.0409	0.901278	2.53356	8.35835		16.0497	0.760272	2.34027	2.25462		17.2408	1.53415	2.54333	8.67041		14.9218	1.68783	1.21024	2.01806		17.1762	5.08554	5.8285	5.66224
16.6977	1.90398	0.690844	0.960198		17.1406	0.914504	2.47755	7.6153		16.1234	0.747555	2.31068	2.36592		17.3513	1.52665	2.31952	9.68218		15.0212	1.69783	1.22069	1.49669		17.2574	5.04742	5.71863	5.64251
16.7919	1.32946	0.692036	1.28647		17.2432	0.891005	2.40174	6.88076		16.1936	0.649553	2.41891	1.94592		17.4152	1.43821	2.39241	10.869		15.0857	1.70809	1.21948	1.4631		17.3195	5.03973	5.76581	5.53276
16.8621	2.13666	0.588559	0.857324		17.3547	0.980008	2.20631	6.00584		16.2577	0.650234	2.2071	1.70762		17.4919	1.47759	2.38527	11.7816		15.1526	1.71456	1.21199	0.282253		17.3895	5.00945	5.77232	11.1562
16.9297	2.18219	0.724248	1.45792		17.4213	0.826577	2.16351	5.34638		16.3195	0.750512	2.16638	1.81496		17.5516	1.52391	2.41497	12.3677		15.2166	1.70818	1.18163	0.403288		17.4613	5.17808	5.82489	12.5648
17.0011	2.28555	0.584941	1.5631		17.4962	0.86061	2.11899	4.76421		16.3834	0.659775	2.03654	1.77583		17.6296	1.49602	2.42955	12.9808		15.277	1.74629	1.22435	0.324884		17.5265	4.82741	5.80349	13.4417
17.066	2.28754	0.832667	1.63038		17.5558	0.870009	1.89284	4.49041		16.4515	0.714697	1.95831	1.77098		17.6989	1.48793	2.36585	13.4128		15.338	1.77185	1.16381	0.179776		17.5948	4.96771	5.72558	13.8123
17.1329	2.37168	0.770139	1.41573		17.63	0.864568	1.75383	4.1736		16.523	0.685195	1.92149	1.78424		17.7647	1.49354	2.35003	13.8412		15.4014	1.74698	1.19774	0.162262		17.6669	4.95969	5.76559	14.0526
17.2078	2.40511	1.26255	1.39181		17.7006	0.839367	1.1049	4.00657		16.5809	0.643593	1.86063	1.81468		17.8573	1.48515	2.32003	14.3422		15.4541	1.73804	0.982256	0.148798		17.7418	4.92542	5.7114	14.6018
17.2739	2.37894	1.43393	1.60073		17.772	0.860465	0.762491	3.87418		16.6455	0.537799	1.64965	2.23035		17.9203	1.47784	2.34586	14.6522		15.5229	1.80517	0.601776	0.0593594		17.8128	4.9124	5.67055	15.1103
17.3402	2.63447	0.399962	1.34158		17.8401	0.863069	0.881641	3.78876		16.719	0.496801	1.68529	1.97012		17.9942	1.4929	1.80145	16.4957		15.5831	1.72517	0.295956	0.105261		17.8757	4.89197	5.6867	15.4535
17.4051	2.56799	0.613005	1.20764		17.9106	0.817382	0.521159	3.6154		16.7833	0.364321	1.5268	1.84146		18.0559	1.47277	1.74776	16.7224		15.6509	1.72058	0.224819	0.0386949		17.9512	4.84408	6.90795	15.857
17.4826	2.23247	0.634142	1.91145		17.9799	0.785386	0.200836	3.49		16.8527	0.205128	1.56179	1.84893		18.1246	1.46435	2.55701	15.2734		15.7095	1.69923	0.16441	0.0253266		18.0213	4.82921	8.15591	16.1796
17.5402	2.11584	0.932084	0.832651		18.0528	0.815068	0.319275	3.32735		16.9171	0.089272	1.57482	1.80041		18.1931	2.08593	2.4989	14.5778		15.7802	1.6244	0.0958199	0.0255846		18.1334	4.81477	9.05477	16.3655
17.616	2.21463	0.817928	1.30027		18.1208	0.859868	0.415819	3.32472		16.973	0.0570888	1.55852	1.76484		18.2674	2.52645	2.4807	13.4342		15.8417	1.65188	0.0829937	0		18.2399	4.78283	9.48952	16.6501
17.7051	2.28888	0.999818	1.32682		18.1926	0.672972	0.516836	3.19902		17.0511	0.0529936	1.54283	1.7714		18.3431	2.79866	2.51553	12.9029		15.8972	1.67484	0.0304148	0.0446231		18.3417	8.66487	9.88471	16.7414
17.8034	2.24469	0.935702	1.15336		18.2675	1.1361	0.610629	3.00097		17.1172	0.0563366	1.45869	1.71056		18.4149	2.99791	2.41155	12.4145		15.9751	1.68624	0.0329217	0.109329		18.4547	12.4917	10.1166	17.0045
17.9002	2.16793	0.695919	1.12505		18.3283	1.742	0.69572	3.02689		17.2063	0.0838782	1.47178	1.67732		18.4836	2.95681	2.31404	12.0988		16.0488	1.6486	0.0449474	0.194189		18.5524	13.0035	10.2652	17.2326
18.0013	2.09995	0.973563	1.03447		18.413	2.49798	0.731314	3.04635		17.2742	0.142819	1.4559	1.62249		18.5554	3.07832	2.40807	11.6399		16.1399	1.67929	0.0175243	0.207173		18.6583	13.3674	10.4454	17.7691
18.1056	2.12539	0.935437	1.01444		18.531	3.48733	0.698733	2.99243		17.343	0.16134	1.45455	1.57443		18.6312	3.20258	2.39377	11.366		16.242	1.76366	0.0246649	0.221165		18.7248	13.314	10.6848	18.2415
18.2121	1.33676	0.939232	0.982069		18.6421	4.19368	0.673806	3.054		17.4043	0.201437	1.43418	0.81639		18.7002	3.2574	2.9872	10.9178		16.3239	1.77369	0	0.3482		18.7931	13.3174	11.0528	17.6205
18.3144	3.96807	3.07981	0.937323		18.7418	4.76289	0.709868	3.49244		17.4805	0.168643	1.43325	1.90457		18.7658	3.27249	4.36196	10.5404		16.4058	1.64308	0.0542442	0.478421		18.8598	13.2482	11.3078	15.2628
18.4253	4.41733	3.8897	0.521186		18.8452	5.24171	0.8383	3.20018		17.5395	0.114486	1.45964	2.67289		18.8406	3.32767	5.53847	10.1947		16.4989	1.16161	0.0842967	0.518238		18.9317	13.2609	11.5201	12.9374
18.5272	5.84216	5.10561	2.63194		18.953	5.81645	0.689694	2.83887		17.6071	0.167872	1.38593	2.65785		18.9091	3.35704	6.35368	9.90288		16.5927	0.766144	0.118299	0.592706		19.007	13.4387	11.8513	11.2048
18.5983	6.85899	4.99825	3.12536		19.0604	6.46623	0.725232	3.09065		17.6791	0.231814	1.41239	2.7537		18.981	3.42042	7.08002	9.89158		16.686	0.718399	0.106315	0.676618		19.0767	13.4717	11.8994	10.2412
18.6699	7.47385	6.11567	3.41667		19.1601	6.79623	0.670569	3.45718		17.7331	0.268723	1.42293	3.05205		19.0545	3.57802	7.4386	9.59927		16.7802	0.705854	0.133124	0.689596		19.141	13.5484	11.899	9.55641
18.7314	7.81577	7.89004	3.5709		19.2731	7.30951	0.672815	3.54803		17.8017	0.299176	1.42968	3.19844		19.1302	3.64421	8.01448	9.39923		16.8749	0.646497	0.141842	0.731447		19.2181	13.4778	11.8431	9.11825
18.8102	8.44894	8.72116	4.70849		19.3674	7.43243	0.661736	3.36389		17.8856	0.342321	1.40485	3.31601		19.1981	3.75346	8.47763	9.37008		16.9682	0.557236	0.215008	0.822422		19.2861	13.4562	11.8944	8.75523
18.8798	9.08165	7.25647	5.51659		19.4899	7.75984	0.641263	3.18294		17.9525	0.321735	1.36649	3.31206		19.2719	3.87362	8.84255	9.17072		17.0628	0.382818	0.187923	0.842024		19.3578	13.5805	13.5832	8.48717
18.9536	9.36668	7.89392	5.79556		19.5869	8.03028	0.657825	2.9286		18.0093	0.301529	1.36921	3.48896		19.3378	3.89651	9.21267	9.19295		17.1566	0.2007	0.189197	0.896367		19.4345	13.5853	12.5192	8.36259
19.0237	9.59682	8.96818	6.06003		19.6955	7.34453	0.640571	2.75631		18.0782	0.264261	1.36304	3.59558		19.443	4.14116	9.65256	8.95812		17.2506	0.206592	0.246299	0.996852		19.5093	13.6513	10.9324	8.07268
19.0906	9.65478	9.71171	5.72054		19.7551	7.23951	0.656927	2.57959		18.1426	0.290774	1.59341	3.58692		19.552	4.0201	9.94253	8.81624		17.3439	0.207643	0.301881	1.02798		19.5903	14.0161	10.4147	7.95567
19.1676	9.82518	10.2636	5.49372		19.8326	7.14112	0.640197	2.47931		18.2003	0.261921	1.1572	3.7875		19.6555	3.68966	10.2718	8.85059		17.4434	1.3315	0.340354	1.02242		19.6619	13.923	9.88188	7.82107
19.2333	10.3866	8.9004	5.29399		19.8981	7.04452	1.41274	2.3899		18.2695	0	2.13588	3.62804		19.7585	3.44326	10.4484	7.38084		17.5365	0.534877	0.33298	1.16445		19.7616	11.846	9.3306	7.70228
19.3063	10.863	8.77777	5.05228		19.9656	6.78063	2.85242	2.20989		18.3401	0.375983	2.45745	3.91299		19.8353	3.2373	10.801	8.54705		17.6318	0.195896	0.453132	1.13966		19.8709	8.60939	9.24439	7.57058
19.3742	11.2259	7.77147	5.29872		20.0307	6.51948	3.66359	2.13112		18.408	0.745909	2.7636	4.43788		19.9056	3.0255	11.024	8.21763		17.7204	0.186906	0.429057	1.12333		19.9717	6.4824	8.89391	7.44505
19.4421	10.7727	6.37235	6.06726		20.0978	6.28527	4.45974	2.04233		18.4793	0.830147	2.84152	4.70405		19.9772	2.83562	11.2099	7.76432		17.8219	0.193046	0.489781	1.14407		20.0369	5.5469	8.65578	7.31893
19.5161	8.73744	5.78551	6.76684		20.1693	6.06439	4.97057	2.00565		18.561	1.10635	2.90489	4.41514		20.0515	2.67625	10.4973	8.0077		17.8803	0.172159	0.468979	1.20152		20.1065	4.72118	8.54992	7.22286
19.6063	8.43335	5.57128	5.08962		20.238	5.89098	5.49137	1.9393		18.6443	1.3269	2.89003	3.92132		20.1198	2.54003	9.60823	7.75592		17.9495	0.149841	0.550535	1.2236		20.1754	4.34682	8.29963	7.1153
19.7207	7.59228	5.25767	6.96916		20.3103	5.68682	5.89926	1.94063		18.7471	1.56952	2.94225	3.66187		20.1946	2.37855	8.76287	7.44218		18.0138	0.143581	0.575364	1.26107		20.2431	4.1182	8.17105	7.02608
19.8245	6.67088	4.94194	6.87666		20.3865	5.51794	6.53002	1.87225		18.848	1.83649	3.00577	3.62805		20.2664	2.30289	8.08784	7.27963		18.0857	0.141426	0.56093	1.36972		20.3119	3.92153	7.94682	6.86656
19.9292	5.99541	4.77726	5.95138		20.4632	5.3598	7.40803	1.80392		18.9488	1.98051	3.13811	3.5776		20.3365	2.26259	7.55568	7.20817		18.1469	0.156816	0.546421	1.40358		20.3788	3.79024	7.86501	6.82085
20.0524	5.50534	4.55566	5.836		20.5443	5.2706	7.87846	1.75375		19.0501	2.20125	3.26674	3.50408		20.4113	2.22863	7.16356	7.09938		18.2144	0.659767	0.575819	1.44266		20.4538	3.6165	7.74184	6.75432
20.1578	4.93583	4.56193	5.16494		20.6197	5.14482	8.22856	1.79741		19.1552	2.359	3.45056	3.46196		20.4867	2.1877	6.75752	6.96798		18.2781	1.48014	0.596143	1.44068		20.5151	3.54532	7.61412	6.68122
20.2636	5.2644	4.63769	4.81488		20.6859	5.00367	8.72735	1.69718		19.2562	2.5431	3.57051	3.3164		20.5553	2.18478	6.46618	6.87243		18.3374	2.32222	0.640307	1.46162		20.5894	3.44169	7.46995	6.63526
20.3293	6.08673	4.31981	4.517		20.7882	4.90318	9.10806	1.54492		19.3284	2.56196	3.76637	3.32409		20.6292	2.16149	6.20608	6.76207		18.4074	3.27929	0.681333	1.57101		20.6598	3.3521	7.42778	6.28799
20.3979	6.73182	4.19427	4.35688		20.8899	4.75373	8.54938	1.54149		19.3925	2.72188	3.79292	3.18072		20.6987	2.13121	5.95384	6.87094		18.4678	3.78492	0.711813	1.57884		20.7202	3.26701	7.22975	6.25643
20.4631	6.71221	4.20287	4.19286		20.997	4.63393	8.91017	1.50447		19.4617	2.96425	3.68561	3.11175		20.7724	2.10933	5.72119	6.76877		18.5386	4.25786	0.743069	1.61029		20.7939	3.19739	7.10233	6.31452
20.5298	6.46946	4.0434	3.84138		21.1055	4.51816	8.40832	1.48994		19.5331	3.06217	3.77166	3.08357		20.8802	2.08295	5.4921	6.70578		18.5988	4.5626	0.779327	1.6512		20.8586	3.14509	7.04545	6.09081
20.6039	6.54454	3.90321	3.79705		21.2152	4.46355	7.70147	1.54108		19.5928	3.3694	4.43024	2.98679		20.9861	2.0634	5.38566	6.72705		18.6658	4.81103	0.809274	1.66137		20.9228	3.09509	6.93866	6.00337
20.6736	6.21056	3.95956	3.80521		21.3252	4.29493	6.92387	1.40291		19.6622	3.54927	4.78846	2.90985		21.0962	2.05162	5.22431	6.67009		18.7271	5.09498	0.807773	1.36536		20.9988	2.9921	6.8823	6.00292
20.743	5.97153	3.95912	3.63262		21.4224	4.42735	6.60048	2.38428		19.749	3.69779	4.32334	2.78608		21.1993	2.02112	5.11225	6.64659		18.7866	5.4547	0.804319	1.11772		21.1008	2.90665	6.80584	5.95075
20.8196	6.12711	3.75715	3.61878		21.5226	4.23611	6.16134	1.65753		19.8173	3.41427	4.03408	2.70853		21.3014	2.01005	4.92711	6.65298		18.8489	5.75179	0.835967	0.941452		21.1942	2.87566	6.72532	5.82367
20.8881	5.88583	3.62124	3.3953		21.6337	4.08176	5.77146	1.94211		19.8887	3.1702	3.88062	2.63349		21.3782	1.99985	4.86308	6.57684		18.9664	6.20853	0.811138	0.964955		21.2958	2.78439	6.65687	5.75062
20.9597	5.82432	3.86085	3.56124		21.7354	4.17648	5.36685	2.36151		19.9547	3.14155	3.72695	2.65723		21.4449	1.96482	4.68898	6.60361		19.0595	6.56973	0.834851	1.04118		21.3716	2.73396	6.91216	5.68539
21.0256	5.92004	3.38309	3.50235		21.8463	4.24629	4.98341	2.69412		20.0104	3.14398	3.58051	2.68324		21.5128	1.87339	4.33788	6.51809		19.1441	6.82881	0.823264	1.02628		21.4367	2.74559	6.54152	5.59812
21.1018	5.98198	4.01489	4.13812		21.9204	4.27842	4.72415	2.8929		20.0839	3.2344	3.51717	2.54308		21.5872	1.89562	4.32439	6.56977		19.2314	7.05477	0.738213	1.04314		21.4982	2.69204	6.41163	5.5684
21.1669	5.77206	4.04865	4.18701		21.9816	4.36179	4.4368	3.01928		20.1399	3.29299	3.40166	2.88935		21.6535	1.91311	4.36274	6.61149		19.3276	7.33184	0.673123	1.12517		21.5683	2.73559	5.99088	5.52983
21.2404	5.83866	4.78397	4.58404		22.0529	4.35267	4.32899	3.02646		20.2067	3.2283	3.36925	2.95199		21.7278	1.90349	4.26891	6.40633		19.3941	7.32115	0.609793	1.13446		21.6267	2.53168	5.85532	5.51444
21.3189	5.73388	5.00213	4.87079		22.1185	4.32655	4.13409	3.03036		20.27	3.16	3.34528	3.33324		21.8015	1.87352	4.16999	6.41733		19.459	7.28949	0.488671	1.18648		21.6926	2.51161	5.84147	5.52702
21.4303	5.32613	4.81945	5.12011		22.1893	4.31549	4.07514	3.03354		20.3718	3.01117	3.26505	3.39075		21.8682	1.85181	4.1017	6.43406		19.5325	6.67806	0.453628	1.24568		21.7655	2.43667	5.88006	5.44131
21.4998	5.46214	4.83406	4.72492		22.259	4.2828	3.92904	2.94397		20.4671	2.8618	3.24184	3.38571		21.9392	1.82351	4.0875	6.37086		19.5957	6.41609	0.517461	1.20797		21.8393	2.41319	5.8315	5.36567
21.5654	5.80096	4.72921	4.20491		22.3241	4.27318	3.76077	2.94399		20.5747	2.70759	3.14138	3.30425		22.0325	1.78924	4.01246	6.28846		19.6593	5.79257	0.527085	1.28108		21.9037	2.35214	5.67818	5.42373
21.6391	5.65077	4.94856	4.02505		22.39	4.31536	3.75162	2.80813		20.6777	2.53822	3.15048	3.14463		22.1008	1.80455	4.01742	6.29635		19.7159	5.29626	0.539392	1.23137		21.9769	2.29403	5.52487	5.32646
21.7128	5.07897	4.88312	3.78789		22.4688	4.28438	3.70049	2.85718		20.7806	2.43189	3.11519	3.08728		22.1706	1.79886	3.96059	6.34297		19.7825	5.02617	0.532754	1.30878		22.0346	2.341	5.35908	5.33731
21.7828	5.04234	4.85179	4.02408		22.5295	4.27239	3.70421	3.00186		20.8832	2.32609	3.08436	3.04352		22.2392	1.77985	3.88506	6.94604		19.8469	4.87942	0.583831	1.36258		22.1078	2.32347	5.26007	5.27691
21.8488	5.30483	4.90298	4.07038		22.6077	4.28368	3.52896	2.97441		20.9868	2.25219	3.10468	2.96437		22.3135	1.76941	3.88888	2.87541		19.9111	4.66786	0.602226	1.18472		22.1797	2.31462	5.2105	5.25615
21.925	5.11495	4.638	4.34667		22.6687	4.23321	3.70953	3.12726		21.0911	2.22527	3.05985	2.94314		22.4147	1.77557	3.85586	1.96277		19.9788	4.30896	0.605352	1.18229		22.2453	2.30948	5.15114	5.2205
21.9936	5.29589	4.52513	4.3969		22.7443	4.2062	3.5968	2.83539		21.1529	2.17745	3.02026	2.91095		22.5299	1.73979	3.79964	1.24593		20.0379	4.05347	0.593168	1.2006		22.3163	2.2919	5.15463	5.13663
22.0637	5.31036	4.36106	4.25727		22.8089	4.1855	3.92436	2.73895		21.2262	2.14237	2.98918	2.9362		22.6399	1.7177	3.78361	0.998751		20.1059	3.8125	0.6157	1.21922		22.4244	2.2639	5.09689	5.18316
22.1376	5.24851	4.38379	4.42914		22.8813	4.17405	4.12668	2.73071		21.293	2.13297	2.92478	2.99308		22.716	1.70761	3.69791	0.851217		20.1688	3.39574	0.627995	1.22303		22.5272	2.24165	5.11645	5.11699
22.2126	5.29373	4.07773	4.39054		22.9892	4.13201	4.24399	2.61784		21.3677	2.06905	2.84427	2.935		22.7997	1.70439	3.68379	0.750903		20.2231	3.12981	0.666088	1.21856		22.6361	2.13385	5.13112	5.09839
22.2792	5.34604	3.99265	4.48927		23.0929	4.10198	4.47889	2.35794		21.4332	2.16995	3.15306	2.91502		22.8789	1.69514	3.66966	0.772468		20.2868	2.77334	0.703556	1.20876		22.7452	2.13098	5.09146	5.05129
22.3511	5.39234	3.8413	4.55777		23.1639	4.10558	4.42621	2.29372		21.4967	2.01636	2.90785	2.92895		22.9611	1.6967	3.64227	0.906022		20.3453	2.47879	0.675782	1.27174		22.847	2.04819	5.0413	5.0409
22.4226	5.58028	3.79973	4.51913		23.2311	4.07819	4.39121	2.2129		21.5618	1.89036	2.94471	2.95615		23.0273	1.7089	3.58965	0.903196		20.4475	2.166	0.625845	1.24411		22.9537	2.05349	5.00391	5.04078
22.517	5.67712	3.67909	4.678		23.3093	4.06212	4.26314	2.5749		21.6311	1.91876	3.04625	2.97574		23.1073	1.71023	3.54136	0.998528		20.536	1.99667	0.610243	1.2583		23.063	1.97387	5.00014	4.95405
22.6219	5.36008	3.59468	4.64459		23.375	4.01601	4.17415	2.61859		21.7029	1.88756	3.04454	2.9591		23.1786	1.69189	3.50418	1.17573		20.6218	1.87414	0.613819	1.29727		23.1743	1.89791	4.93653	4.88722
22.7186	5.5916	3.52482	4.7166		23.4469	3.98203	4.1278	2.22007		21.7689	1.99246	3.01451	2.97195		23.2582	1.67227	3.47811	1.4995		20.6873	1.79775	0.608764	1.25034		23.2819	1.90507	4.90361	4.96037
22.8145	5.70083	3.35873	4.81559		23.5213	3.98202	4.19161	2.44048		21.8521	1.98802	2.99899	2.95941		23.3377	1.67962	3.44907	1.82067		20.7625	1.69863	0.575667	1.71226		23.3605	1.87021	4.87835	4.89906
22.9166	5.92414	3.36976	4.7644		23.5838	3.99297	4.17599	2.37658		21.9257	2.01605	2.99917	2.95593		23.4153	1.69806	3.46551	1.98858		20.8268	1.56787	0.626826	2.16032		23.4356	1.83115	4.87344	4.94575
23.0215	5.91844	3.51154	4.60582		23.6628	3.96223	4.2412	2.21884		21.9876	2.0408	2.95575	2.97263		23.4843	1.72168	3.44916	2.42582		20.8844	1.48351	0.615654	3.00034		23.5047	1.75643	4.86109	4.85306
23.1295	5.83905	3.36663	4.72814		23.7283	3.9624	4.16631	2.37816		22.0594	2.07561	2.92794	3.00558		23.5507	1.72576	3.39747	2.89155		20.9592	1.33569	0.607637	4.44512		23.5724	1.79682	4.78147	4.84142
23.1925	5.91114	3.21695	4.76051		23.8043	3.94075	4.16714	2.55769		22.1314	2.03862	2.88458	2.92391		23.6319	1.69129	3.42125	3.2992		21.031	1.22538	0.625512	5.30993		23.6398	1.8026	4.77669	4.82704
23.2617	5.75327	3.22331	4.88894		23.8648	3.92603	4.11962	2.10182		22.1954	2.03019	2.84199	3.02169		23.7281	1.67562	3.40716	3.4854		21.1053	1.08515	0.551008	6.13028		23.7113	1.74476	4.77152	4.77261
23.3274	5.65194	3.32758	4.80304		23.9354	3.87974	4.10285	1.769		22.2604	2.02551	2.73196	2.95579		23.8483	1.668	3.35825	3.54913		21.184	0.944059	1.27935	6.96407		23.7749	1.70956	4.74518	4.88319
23.4039	5.71245	3.18262	4.66475		24.0057	3.86183	4.08951	1.89482		22.3177	2.00661	2.71821	2.92624		23.9612	1.69666	3.34369	3.31497		21.2465	0.909792	1.99188	7.43888		23.84	1.73313	4.71149	4.00805
23.4628	5.51968	3.33865	4.79831		24.0843	3.86962	4.04258	1.88326		22.3882	2.02622	2.72084	2.9469		24.0344	1.68588	3.27286	3.41595		21.3119	0.820215	2.82008	7.84312		23.9093	1.71701	4.69909	2.9432
23.5391	5.7375	3.31046	4.81149		24.1436	3.85489	4.03167	1.82082		22.457	2.00361	2.64518	2.99404		24.1056	1.68854	2.92529	3.68127		21.3943	0.800224	3.41643	8.15926		23.9834	1.66874	4.65973	1.57428
23.5995	5.656	3.17269	4.83482		24.2449	3.6076	3.9797	1.64849		22.5222	1.98592	2.61596	2.9621		24.1801	1.69962	1.54627	3.86457		21.4552	1.9853	4.13735	8.5385		24.0475	1.65285	4.66588	1.47288
23.6726	5.7629	3.30543	4.74746		24.3554	3.66194	3.94796	1.66431		22.5879	1.97263	2.57546	2.56822		24.2505	1.76813	0.960219	4.02698		21.5386	2.09108	4.56909	8.98305		24.1184	1.62742	4.64385	1.21021
23.7549	5.74584	3.06847	4.81086		24.4539	4.03608	3.94787	1.47764		22.6515	1.96877	2.56892	1.3746		24.3307	1.68984	0.766365	4.30926		21.5981	2.0915	5.01657	9.18732		24.1901	1.62723	4.82679	1.10575
23.8275	5.74878	2.89456	4.87074		24.5569	3.80539	3.88364	1.71599		22.7202	1.97576	2.51219	0.324695		24.4026	1.87611	0.526449	4.52825		21.6779	2.12736	5.48871	9.48497		24.264	1.62763	3.81353	1.10519
23.8921	5.86804	3.15924	4.7979		24.6801	3.65352	3.831	1.49634		22.7888	1.96519	2.55131	1.5447		24.482	2.00931	0.418033	4.8025		21.769	2.03881	5.9245	9.72213		24.3357	1.55215	3.91052	1.09041
23.9614	5.52521	2.87656	4.91198		24.7906	3.56846	3.72508	1.23039		22.8549	1.97991	2.55028	2.55793		24.5706	2.04674	0.39662	4.59882		21.8573	1.99696	6.26065	9.95153		24.4391	1.57323	3.51548	1.12353
24.0358	5.66891	2.61498	4.82972		24.8975	3.42248	3.74716	0.95926		22.918	2.00819	2.44603	2.93528		24.6408	2.02416	0.332608	5.22361		21.9389	1.94728	6.61195	10.1923		24.5661	1.98376	3.45229	1.13442
24.1044	5.52573	2.51936	1.88393		25.0106	3.31615	3.72343	0.892802		23.011	1.9656	2.48062	3.14293		24.7179	2.03439	0.331591	5.41918		22.035	1.91485	6.93188	10.4742		24.6828	1.92109	3.21466	1.1528
24.1719	5.55734	4.50328	4.02312		25.1194	3.2108	3.6748	0.918038		23.0703	1.96665	2.48924	3.16108		24.7973	2.04027	0.378465	5.4168		22.1305	1.89792	7.31955	10.7187		24.7945	1.85669	3.26245	1.19658
24.241	5.41869	4.73817	4.82842		25.2298	3.14896	3.69375	0.784573		23.1556	1.95326	2.44157	3.19703		24.8734	2.00841	0.317168	5.38839		22.2293	1.8819	7.62323	10.8277		24.9022	1.88955	3.1229	1.23633
24.3044	4.45569	4.79262	4.90545		25.3352	3.07418	3.66424	0.769957		23.2463	1.95988	2.42915	3.14571		24.9429	2.0244	0.387153	5.32065		22.3234	1.86768	7.98564	10.5498		25.0042	1.91698	3.08893	1.41008
24.3815	3.57743	4.81332	4.88722		25.4028	3.12551	3.63651	0.722751		23.3494	1.91845	2.39314	3.12403		25.0317	2.00499	0.490356	5.38839		22.3825	1.88531	8.29464	10.3189		25.108	1.85454	2.97676	1.41704
24.4463	3.86847	4.5892	4.76402		25.4725	3.11883	3.62945	0.45452		23.4648	1.91449	2.38627	3.03706		25.1504	1.98502	0.499143	5.31559		22.4535	1.88484	8.64179	9.77911		25.2184	1.88402	2.93794	1.48107
24.5172	4.16759	4.51908	4.69155		25.5405	3.07953	2.44122	1.36402		23.5603	1.84786	2.34849	3.03459		25.2635	1.98484	0.529039	5.4223		22.5201	1.88885	8.89883	9.5386		25.288	1.89787	3.02144	1.73004
24.5873	4.73381	4.56272	4.68034		25.6168	3.06341	3.39566	1.54085		23.6836	1.87143	1.32988	2.95808		25.3931	1.97363	0.677604	6.31397		22.5834	1.88233	8.7458	9.53023		25.361	1.89077	3.00039	1.78671
24.6626	4.90819	4.36089	4.65145		25.6846	3.04755	3.65981	0.955355		23.7879	1.87457	0.798339	2.94608		25.5134	1.95671	0.807452	5.48848		22.6445	1.8746	8.69193	8.47973		25.4272	1.95921	3.14752	1.78229
24.7296	5.10195	3.92174	4.41906		25.7472	3.03146	3.66147	1.03949		23.8896	1.85779	1.88083	2.88513		25.6304	1.89402	0.889824	5.55325		22.7151	1.86323	8.60368	7.51636		25.4895	1.97874	3.1717	1.79006
24.8013	5.19486	4.05491	4.51223		25.8193	2.95529	3.55692	1.09686		23.9932	1.82816	2.25788	2.86288		25.7555	1.85951	0.969593	5.62642		22.7799	1.88062	8.39844	6.65141		25.5609	1.98113	3.15948	1.89806
24.8685	5.19974	3.70512	4.51303		25.8953	2.83391	3.42772	0.948435		24.1039	1.82965	2.42111	2.78342		25.8684	1.88041	1.03507	5.6207		22.8452	1.87787	8.16631	6.00389		25.6244	1.94794	3.07535	2.05706
24.943	4.8802	3.4788	4.52892		25.9555	2.83579	3.31446	0.849205		24.2063	1.8286	2.4259	2.67551		25.9869	1.89517	1.11129	5.65951		22.9051	1.88162	7.90025	5.51223		25.6933	1.95507	3.14292	2.21535
25.0193	4.78897	3.43207	4.38669		26.0336	2.77524	3.22557	0.765801		24.3105	1.80876	2.34719	2.55327		26.1002	1.89001	1.20047	5.60211		22.9672	1.87998	7.78698	5.14128		25.7689	1.96222	3.2188	2.26895
25.0846	4.59123	3.46463	4.57634		26.101	2.72009	3.15427	0.870352		24.4169	1.61052	2.29804	2.58764		26.2351	1.92339	1.30181	5.64643		23.0414	1.86897	7.55506	4.89876		25.8555	1.89728	3.1643	2.20901
25.1503	4.48446	3.36323	4.56986		26.1771	2.5981	3.12053	3.78977		24.5164	1.51337	2.26019	2.61406		26.345	1.85763	1.39384	5.66427		23.1134	1.8733	7.03766	4.79284		25.9248	1.91534	3.21332	2.19288
25.2299	4.30654	3.46022	4.61795		26.2402	2.52127	3.06046	8.2762		24.5844	1.58055	2.23586	2.59834		26.4612	1.85602	1.50392	5.67528		23.1844	1.86736	6.24066	4.4762		25.985	1.90952	3.33747	2.24602
25.3364	4.37422	3.48396	4.38979		26.3189	2.43387	3.00118	11.0128		24.6509	1.61387	2.24512	2.62362		26.5728	1.81082	1.5557	6.92433		23.2475	1.86694	5.62975	4.28046		26.0821	1.92791	3.42879	2.20392
25.4422	4.61611	3.33936	4.17727		26.4104	2.5375	2.94846	13.1373		24.7175	1.76125	2.15505	2.63856		26.6815	1.87546	1.5601	8.40212		23.3191	1.87063	5.18892	4.13943		26.1516	1.96962	3.5575	2.21087
25.5486	4.63412	3.62159	4.20997		26.5111	2.58321	2.85847	14.3464		24.8148	1.8471	2.07157	2.65667		26.8041	1.83566	1.53077	9.4994		23.4134	1.87541	4.81118	3.98059		26.2193	1.95285	3.4572	2.41205
25.6454	4.48109	3.53034	4.32819		26.6147	2.61431	2.93538	15.1029		24.8824	1.91651	2.05024	2.66555		26.9123	1.81131	1.64641	10.161		23.5099	1.88179	4.4379	3.82401		26.3224	1.86767	3.50442	2.48868
25.7641	4.84625	3.78107	4.46715		26.7194	2.5595	2.94	16.0096		24.9466	1.92699	2.08482	2.42321		27.0245	1.76807	1.7749	11.7774		23.6186	1.87583	4.16177	3.75265		26.424	1.71645	3.68907	2.4718
25.8669	4.53205	3.2485	4.25618		26.8302	2.50009	2.8545	16.9581		25.0181	1.92108	2.07671	2.42023		27.1338	1.75345	1.7432	13.5112		23.7103	1.8777	3.90401	3.49439		26.5556	1.6804	3.51001	2.39123
25.9723	4.20011	2.56044	4.17869		26.9359	2.51932	2.64023	17.6996		25.0798	1.89605	2.00159	2.57056		27.2473	1.72827	1.75314	14.9629		23.8115	1.86991	3.66068	3.35357		26.6617	1.70683	3.49084	2.55506
26.0721	4.323	2.51543	3.88834		27.046	2.38386	2.63637	18.7792		25.1505	1.85264	1.99185	2.53443		27.357	1.80144	1.86392	16.5363		23.9161	1.87302	3.4472	3.39776		26.769	1.66891	3.42931	2.60912
26.1815	3.92181	2.52152	3.72671		27.1528	2.44829	2.65136	19.547		25.2202	1.87804	1.94203	2.58999		27.47	1.77832	1.89767	18.0092		24.0226	1.86664	3.29215	3.25859		26.8811	1.72952	3.47755	2.74676
26.2778	3.82631	2.62632	3.86839		27.2805	2.5391	2.83122	20.1924		25.2783	1.83597	1.83118	2.5179		27.5617	1.89548	1.97285	19.4189		24.0901	1.87149	3.05343	3.27104		26.989	1.7442	3.37942	2.78479
26.3813	3.96168	3.05188	3.32262		27.3913	2.44924	2.68901	20.6835		25.3497	1.80367	1.83103	2.57891		27.6386	1.79681	2.11497	20.4859		24.1499	1.86807	2.90875	3.24966		27.0922	1.76713	3.57609	2.68844
26.4813	3.55665	3.05121	3.15982		27.5017	2.38099	2.60576	21.0844		25.4139	1.80645	1.799	2.44792		27.7267	1.78715	2.12189	21.6368		24.2092	1.88475	2.78856	3.11848		27.1964	1.67344	3.63804	2.69243
26.5869	3.37792	2.74167	3.23434		27.5719	1.95433	2.53754	20.4455		25.4858	1.83008	1.7781	2.37191		27.8041	1.78369	2.17505	23.4107		24.3005	1.89468	2.65267	3.11128		27.2674	1.69231	3.83957	2.97769
26.6918	3.64222	3.32122	3.24885		27.6355	1.88581	2.33016	20.2888		25.55	1.78439	1.55891	2.13834		27.8727	1.79859	2.69215	23.2092		24.3753	1.99524	2.52011	3.00229		27.3399	1.72549	3.82527	2.95532
26.8117	3.92484	3.21907	3.06351		27.6996	2.04956	2.3167	19.3897		25.6496	1.7737	1.43716	2.10405		27.9499	1.7726	2.58918	22.7836		24.4508	1.99889	2.42144	2.8784		27.4111	1.68492	3.83754	3.07139
26.9175	3.88825	2.94072	2.98707		27.7722	2.13092	2.32701	18.1768		25.7476	1.77057	1.38674	1.99028		28.0226	1.77883	2.67367	21.1463		24.5235	1.99212	2.33433	2.84816		27.4789	1.56758	3.84694	3.16901
27.0231	4.32352	3.04477	3.00818		27.8486	1.90646	2.47072	16.6134		25.8658	1.73154	1.56381	1.86533		28.0932	1.75856	2.69047	20.1462		24.6013	1.9514	2.28037	3.02817		27.5473	1.499	3.7319	3.18089
27.1201	4.81903	0.871321	2.80482		27.9122	1.73672	2.27389	14.216		25.9619	1.72536	1.5426	2.00467		28.1659	1.75308	2.59568	19.3393		24.6786	1.93792	2.21153	3.11439		27.6233	1.4965	3.63037	3.20922
27.2304	4.44873	0.862055	3.02621		27.9759	1.6932	2.18485	12.4694		26.0598	1.7793	1.48392	1.71809		28.2454	1.76232	2.60712	18.4627		24.745	1.91477	2.11587	3.10968		27.6911	1.63214	3.58131	3.21278
27.3301	3.92981	0.761314	3.05519		28.054	1.70751	2.20831	11.3402		26.1601	1.6989	1.45221	1.78701		28.3197	1.74709	2.58933	17.9136		24.8108	1.90411	2.04548	3.19805		27.7592	1.6497	3.61328	3.16755
27.4344	3.40276	0.646056	2.69617		28.1227	1.67703	2.18758	10.4718		26.2638	1.65188	1.3919	1.49957		28.3944	1.74617	2.62668	17.3527		24.8796	1.89962	1.99805	3.1597		27.8259	1.80822	3.47761	3.16333
27.5311	3.74351	0.619139	2.52334		28.1936	1.69682	2.25549	9.61441		26.3691	1.64107	1.36086	1.09637		28.469	1.75506	2.58167	16.732		24.9534	1.88471	1.90637	3.14943		27.8956	1.6716	3.69878	3.15189
27.6341	0.958209	0.589088	2.59359		28.2609	1.65407	2.2155	8.79193		26.474	1.65354	1.33183	1.07205		28.5678	1.74429	2.56023	16.2712		25.0263	1.89465	1.89163	3.22122		27.9612	1.63031	4.00661	3.14193
27.7383	0	0.644908	2.71675		28.3343	1.69923	2.0461	8.27863		26.579	1.53633	1.32049	1.19007		28.6813	1.78473	2.83938	15.6765		25.1223	1.90773	1.69365	3.05559		28.0293	1.63085	4.10902	2.91581
27.8422	0.442606	0.628405	1.78553		28.3998	1.70129	1.98218	7.75466		26.6712	1.56024	1.28643	1.24532		28.7923	1.76179	2.70716	15.2029		25.2213	1.89227	1.97353	3.02098		28.0961	1.73157	3.79848	3.0028
27.9422	0.0862578	0.607489	1.97765		28.4716	1.90759	1.91632	7.35269		26.7693	1.62323	1.33055	1.20015		28.9047	1.74625	2.61266	14.4871		25.3195	1.89588	1.94784	2.95637		28.1702	1.63903	3.76815	3.11245
28.0224	0.392026	0.660882	1.73506		28.5684	1.7217	1.99324	6.98177		26.8983	1.44819	1.13163	1.26642		29.0279	1.75935	2.68574	14.0197		25.3942	1.89923	2.0126	2.85689		28.2315	1.64739	4.00879	3.1102
28.0852	0.465542	0.491525	1.23369		28.6357	1.65125	1.83073	6.72864		26.9923	1.42488	1.17489	1.29662		29.147	1.75384	2.64478	13.6171		25.4684	1.90764	2.04335	2.88648		28.332	1.56205	4.04944	3.12059
28.1606	0.821026	0	0.925321		28.7082	1.69672	1.64368	6.46278		27.0843	1.38271	1.11326	1.3215		29.2621	1.74185	2.64458	13.3559		25.5407	1.9024	1.89916	2.84325		28.4346	1.53982	4.21203	3.09643
28.2257	0.482474	1.59067	1.54403		28.7743	1.68615	1.18213	6.287		27.1766	1.43065	1.0895	1.26604		29.383	2.51156	3.0438	12.8854		25.6159	1.88928	1.84121	2.88507		28.5432	1.49472	4.28015	3.08929
28.2984	0.215148	0.423217	1.54072		28.8509	1.73037	0.582296	6.17617		27.2682	1.5029	1.04552	1.66197		29.4633	2.91715	4.90742	12.7885		25.689	1.8902	1.81556	2.82733		28.6519	1.5004	4.27172	3.06441
28.3622	0.369306	0.429483	1.89016		28.9237	1.72138	0.527896	5.99367		27.3608	1.53964	1.06169	0.99644		29.5478	3.31123	6.88849	12.4943		25.7651	1.93778	1.74589	2.80616		28.7619	1.36911	4.24467	3.04174
28.4321	0.147766	0.749312	1.74831		28.9909	1.72969	0.690406	6.52929		27.4544	1.35561	1.02506	1.34062		29.6227	3.55081	8.33232	12.1958		25.8357	1.95671	1.75242	2.7909		28.8364	1.4437	4.17008	3.01295
28.4956	0.44347	0.556082	1.87406		29.059	1.72023	0.343397	6.39285		27.5429	1.46562	0.891263	1.3333		29.7013	4.12062	9.8208	12.0298		25.9113	1.96586	1.71407	2.7745		28.9035	1.41526	4.09399	1.4271
28.5721	2.98827	0.442191	1.76855		29.1284	1.73122	0.0342835	5.65864		27.6485	1.65408	0.964519	1.34593		29.7715	4.455	11.4744	11.7629		25.9844	1.91822	1.71913	2.71955		28.9705	1.40498	4.04315	11.4736
28.6362	3.12122	0.195966	1.99333		29.1953	1.77808	0	5.29019		27.7435	1.41844	0.948826	1.27564		29.8518	4.91972	12.8115	11.5475		26.0638	1.881	1.69506	2.71673		29.0464	1.36733	4.13736	14.1529
28.7026	2.98684	0.214587	1.91693		29.2687	2.0056	0.0652922	5.23315		27.8517	1.10498	0.964719	1.27128		29.919	5.20916	14.0411	11.417		26.1364	1.94571	1.65568	2.7096		29.1109	1.37134	4.19035	15.4185
28.7693	3.14467	0.316916	1.92086		29.339	3.15042	0.169247	5.31902		27.9558	1.18515	0.887588	1.16725		29.9926	5.57063	15.2665	11.5941		26.214	1.94323	1.64886	2.66928		29.185	1.44845	4.16621	16.263
28.8456	2.82318	0.436676	1.652		29.422	5.198	0.22391	5.58949		28.047	1.02935	0.949149	1.17109		30.0699	5.98426	16.2793	11.2065		26.2876	1.93876	1.64936	2.71333		29.2522	1.42193	4.15136	17.2772
28.9063	2.81558	0.295824	1.86804		29.4863	6.2034	0.266034	5.76155		28.1496	0.97114	0.937671	1.15266		30.142	6.23949	16.9924	10.5837		26.3668	1.94065	1.59308	2.64536		29.3207	1.40537	4.09151	18.1325
28.9834	2.97173	0.271334	1.77386		29.5581	7.24376	0.286283	5.81391		28.2603	1.01559	0.929951	1.14711		30.2101	6.48572	17.9476	10.5257		26.4524	1.91765	1.61292	2.63004		29.3952	1.39375	3.96395	19.2644
29.0788	2.83402	0.955074	1.76098		29.6618	8.4663	0.343303	5.67563		28.3548	1.03218	0.952069	1.12997		30.2929	6.79125	17.2632	10.0572		26.5378	1.89398	1.61091	2.64522		29.467	1.30153	3.90671	20.2197
29.1797	2.89069	4.26549	1.75893		29.7627	9.62715	0.359397	5.46433		28.4809	1.04077	0.965636	0.32405		30.3649	6.98819	15.7579	9.83306		26.638	1.94452	1.57542	2.59293		29.5324	1.31373	6.2771	21.0563
29.2807	2.7847	6.04528	1.8524		29.8874	10.9764	0.378785	5.2532		28.5818	1.05329	0.889845	1.25621		30.4658	7.20965	14.3768	9.73185		26.7281	1.97253	1.51117	2.55798		29.6063	4.87291	9.01282	21.6198
29.3837	1.64706	8.65867	1.80644		29.9921	12.1579	0.4254	4.95167		28.6808	0.813239	0.89268	2.27022		30.5855	7.40475	13.2042	9.54082		26.8294	1.87295	1.53197	2.53432		29.6681	9.43893	11.5653	22.3841
29.4849	5.16394	8.60894	1.6106		30.1033	13.0337	0.476676	4.72039		28.7463	1.05499	0.893243	2.2878		30.7004	7.68799	12.3238	9.48371		26.9228	1.83406	1.53986	2.5248		29.7407	11.019	12.532	22.8413
29.5851	8.06055	9.81426	1.91718		30.206	13.7251	0.426804	4.47972		28.809	0.956264	0.924374	2.51141		30.8095	7.29298	11.4662	9.29081		26.988	1.79461	1.5248	2.58159		29.8111	12.0206	13.0219	23.3097
29.6899	11.3768	11.847	4.02952		30.3118	14.4616	0.491797	4.31369		28.8842	0.945077	0.942632	2.7617		30.9155	6.60424	10.903	9.10305		27.0466	1.83661	1.53443	2.6101		29.9174	12.7754	13.385	23.7037
29.7885	12.7202	12.7348	4.8592		30.4109	14.8984	0.504073	4.25863		28.9461	0.999627	0.853599	2.9051		31.0347	5.8028	10.2015	8.9715		27.1155	1.85981	1.50056	2.61793		30.0205	13.5301	13.9963	24.0609
29.8633	13.1548	12.9933	6.09034		30.487	15.53	0.508957	4.20341		29.0175	1.05047	0.903689	2.96013		31.1477	5.11957	9.71468	8.91268		27.1769	1.85224	1.51198	2.62507		30.1357	14.0348	14.4746	25.3097
29.9302	14.2486	13.5422	7.43661		30.5481	15.9207	0.522356	4.22086		29.0834	1.04722	0.88332	3.06936		31.2645	4.55943	9.30815	8.90175		27.2519	1.85607	1.48804	2.58146		30.2405	14.6837	14.8245	25.5989
30.001	14.7373	14.9579	8.31393		30.6154	16.0516	0.559522	4.15344		29.1457	1.09273	0.961052	3.2354		31.3833	4.10916	8.82175	8.63651		27.3325	1.85421	1.49368	2.53249		30.328	15.4591	15.1431	23.6073
30.0673	16.1471	16.7257	9.12333		30.6823	15.7962	0.519044	4.04103		29.2138	1.08894	0.347142	3.39453		31.5043	3.77806	8.4199	8.5843		27.3934	1.9063	1.45569	2.55148		30.3967	15.9948	15.4689	18.3044
30.1388	17.0001	17.9155	9.27132		30.7489	15.4984	0.644257	3.95763		29.2794	1.08467	0.888959	3.49957		31.6143	3.52149	8.06762	8.52942		27.4606	1.93399	1.4402	2.55725		30.4623	16.4347	15.7338	15.0968
30.2095	17.4128	18.5919	9.48995		30.826	14.873	2.36899	3.99355		29.3408	1.0741	2.07006	3.59888		31.7302	3.27487	7.78593	8.49849		27.5236	1.78432	1.44208	2.46504		30.5297	16.9723	16.1017	13.4634
30.2783	18.6148	16.9046	9.30344		30.8975	14.0398	4.89108	3.90453		29.4089	1.0446	2.22498	3.7673		31.8075	3.12468	7.53086	8.3317		27.5851	1.61775	1.45461	2.43828		30.5933	17.3382	13.3991	12.3425
30.3465	18.8167	18.1699	9.81672		30.9688	13.1463	6.42319	3.92789		29.4737	1.07376	2.6387	4.07891		31.8724	3.04854	7.29222	8.25161		27.6519	1.28695	1.48994	2.42366		30.6678	17.678	11.2417	11.6637
30.4212	19.7641	17.9528	10.2074		31.0425	12.472	7.74423	3.79048		29.5386	1.33408	2.987	3.73042		31.9505	2.9277	6.92027	8.04778		27.7203	1.21089	1.44277	2.42363		30.7328	18.139	9.20411	11.0857
30.4798	20.0538	15.696	10.4136		31.1193	11.9221	9.14396	3.83334		29.6013	1.98146	3.27149	4.59906		32.0203	2.84645	6.76998	8.13166		27.7786	1.2138	1.44529	2.1264		30.8192	19.2944	15.0027	10.6483
30.5566	20.3762	13.9392	11.0858		31.1866	11.4364	10.5775	3.70515		29.6684	2.36561	3.47743	4.71556		32.0981	2.74788	6.57635	7.97045		27.8518	1.19751	1.44435	1.71875		30.911	18.9169	13.7928	10.2628
30.6162	19.5436	12.6804	11.7283		31.2538	11.0268	11.9459	3.62195		29.7687	2.63478	3.61251	3.98933		32.1736	2.68975	6.48924	7.8566		27.9271	1.09919	1.45319	0.789619		30.9912	16.152	13.1273	9.90945
30.6933	17.8316	11.9272	12.4704		31.3275	10.5928	12.9381	3.67457		29.8269	2.97622	3.81421	3.84151		32.2457	2.61099	6.35313	7.7368		28.0404	1.02087	1.45719	0.586838		31.0598	13.1695	11.6896	9.76735
30.7582	17.7861	10.8664	12.7393		31.3952	10.2723	13.7829	3.61529		29.8978	3.34454	4.05803	3.6486		32.3267	2.53989	6.16435	7.77979		28.1489	0.876261	1.46022	0.633579		31.1324	11.4274	12.7881	9.46768
30.8374	16.9267	10.4916	10.8793		31.4983	9.90998	14.584	3.52265		29.9622	3.711	4.34806	3.53785		32.3911	2.50053	5.87409	7.59961		28.239	0.836097	1.43157	0.516612		31.2053	10.2411	12.0565	9.39876
30.933	15.1097	9.70028	11.7436		31.6024	9.54081	15.0582	3.51274		30.0232	3.95935	4.65129	3.4406		32.4634	2.44947	5.86027	7.54681		28.3331	0.68765	1.19785	0.51876		31.275	9.44787	11.3562	9.26074
31.0362	13.5858	9.24706	13.8854		31.7106	9.15918	15.6885	3.46202		30.0909	4.23759	4.81517	3.31502		32.5451	2.38192	5.7247	7.64051		28.423	0.635911	1.19338	0.419512		31.3795	8.51357	12.2179	9.08094
31.1457	12.1793	8.62033	13.2412		31.8085	8.83534	16.1699	4.38145		30.1502	4.50669	4.96643	3.2776		32.6081	2.29343	5.65535	7.56533		28.5161	1.44764	0.532152	0.391149		31.4881	7.27942	11.6901	9.01012
31.2512	11.3418	8.70796	12.4587		31.924	8.61973	16.9023	3.27144		30.2184	4.87183	5.06523	3.18138		32.682	2.22866	5.62663	7.55135		28.6058	1.88624	0.441947	0.380871		31.597	6.35668	11.2942	8.85581
31.3456	10.551	8.14306	11.5545		32.0225	8.3427	17.468	3.70454		30.2837	5.11304	5.10416	3.05278		32.7593	2.15246	5.54767	7.72625		28.7037	1.34654	0.384816	0.438778		31.6749	6.08025	10.9343	8.7499
31.4465	10.1669	7.91872	10.8327		32.1343	8.12456	17.5099	4.0337		30.3436	5.32352	5.8853	3.01972		32.8656	2.1565	5.44379	7.28312		28.7755	0.972036	0.319505	0.42241		31.7407	5.8799	10.5614	8.59663
31.5495	9.55578	7.44047	10.5572		32.2432	8.01187	18.1085	4.38335		30.4118	5.5391	6.30295	2.95717		32.978	2.1302	5.3096	3.94429		28.8461	0.778492	0.283352	0.315806		31.8087	5.6509	10.1414	8.49672
31.6534	8.99535	7.14342	10.1797		32.3464	7.76886	18.8373	4.49295		30.4801	5.71448	5.98907	2.88051		33.0927	2.13059	5.25248	3.06288		28.9132	0.732566	0.270508	0.32618		31.8781	5.45877	9.86164	8.34234
31.7266	8.51011	6.89723	9.84984		32.4689	7.66136	18.354	4.5977		30.5418	5.9243	5.77745	2.74351		33.1698	2.11197	5.18428	2.64222		28.9966	0.712461	0.230364	0.329906		31.9614	5.25467	9.45165	8.30474
31.7986	8.47901	6.70021	9.43199		32.5758	7.76643	17.836	4.63605		30.6155	5.93146	5.67193	2.74476		33.2422	2.09968	5.15101	2.31815		29.066	0.738919	0.230013	0.255		32.037	5.08205	9.02334	7.85421
31.8705	8.21993	6.65816	8.98353		32.6777	7.80174	15.7359	4.6207		30.6722	6.45496	5.55858	2.68968		33.3344	2.08785	5.05085	1.97742		29.13	0.684598	0.239076	0.220133		32.1163	4.91938	8.67717	7.73175
31.9367	8.15182	6.1954	8.98014		32.7803	7.84625	14.5446	4.66788		30.7385	7.06575	5.18252	2.69532		33.4077	2.09431	5.06784	1.82907		29.1966	0.674323	0.261094	0.350468		32.1951	4.73051	8.30651	7.52128
32.0059	8.02919	6.19717	8.76519		32.8533	7.86755	13.7366	4.62006		30.8264	7.23599	5.00569	2.59745		33.4869	2.05301	4.91218	1.68942		29.2759	0.639331	0.264244	0.354344		32.2674	4.55704	7.87195	7.47857
32.0789	7.74847	5.8679	8.25973		32.9225	7.93381	12.9826	4.55557		30.9249	6.85905	4.79686	2.54217		33.556	2.05591	4.88093	1.65172		29.3324	0.621899	0.322678	0.377547		32.3351	4.40552	7.63294	7.09784
32.1496	7.43264	5.99233	8.11303		32.9901	7.8861	12.2703	4.41596		31.0302	6.993	4.607	2.5594		33.6317	2.05093	4.78611	1.52687		29.3967	1.58105	0.395083	0.43111		32.4052	4.30552	7.34023	6.86088
32.2198	7.43346	7.05534	7.68631		33.0575	7.86003	11.7128	4.40285		31.1299	6.73869	4.45807	2.50482		33.7107	2.04849	4.78438	1.61513		29.4642	2.42716	0.39908	0.435646		32.486	4.13109	7.06947	6.76698
32.283	7.33679	7.2487	7.41462		33.127	7.79693	10.8247	4.43238		31.2319	6.6671	4.30664	2.75092		33.7863	2.02941	4.74633	1.5349		29.5243	3.62583	0.442871	0.519954		32.5585	4.03632	6.76746	6.53903
32.3573	7.25537	7.4974	7.35862		33.196	7.69774	10.3713	4.51592		31.3317	6.57896	4.1921	2.94806		33.8633	2.01639	4.78129	1.70296		29.6073	5.43005	0.443361	0.5855		32.6325	3.86309	6.53979	6.46491
32.4186	7.19987	7.60838	7.23375		33.2683	7.6547	9.81258	4.41354		31.4383	6.33683	4.00149	3.26485		33.9422	2.02492	4.35365	1.86082		29.6751	6.00692	0.470288	0.671812		32.7301	3.75997	5.47946	6.20098
32.4927	7.53661	7.24204	6.91267		33.3328	7.55977	9.33989	4.47036		31.5348	6.11442	3.90795	3.256		34.0136	2.00468	2.42863	1.98241		29.7423	6.72192	0.523503	0.7698		32.86	3.30131	5.36407	6.14526
32.5543	7.49959	7.62523	6.85098		33.3991	7.47513	8.96234	4.25587		31.6399	5.82966	3.82507	3.21026		34.0926	2.00966	1.8701	2.20207		29.8449	7.71048	0.607695	0.757434		32.9701	3.35045	5.27954	6.02299
32.625	9.18708	7.74261	6.67564		33.4623	7.40131	8.56116	4.04827		31.7416	5.60999	3.69755	3.05475		34.1946	1.98837	1.61085	2.6208		29.9313	8.53795	0.599263	0.786307		33.0476	3.22357	5.20523	5.94413
32.693	8.99941	7.51187	6.54433		33.5303	7.29086	8.28187	4.00638		31.8483	5.34355	3.62004	2.92182		34.3016	1.98585	1.42254	2.86441		30.021	9.48496	0.62585	0.962861		33.1046	3.15705	4.93232	5.89199
32.798	8.66884	7.13075	6.57649		33.5963	7.22738	7.87507	3.8956		31.9385	5.15839	3.55041	2.85467		34.4179	1.98412	1.24934	3.27563		30.1114	10.1801	0.675286	0.972221		33.1776	3.14507	4.7482	5.80265
32.8936	8.32671	6.80038	6.34226		33.6686	7.17254	7.56542	3.89882		32.0244	5.03674	3.54703	2.80788		34.5459	1.97107	1.25632	3.74924		30.2184	10.9417	0.705922	1.10287		33.2496	3.11203	4.62501	5.72695
32.9963	8.73765	6.37659	6.20978		33.7331	7.08458	7.21504	3.96151		32.1244	4.83044	3.45999	2.76729		34.6569	1.96913	1.20467	3.94429		30.2894	11.458	0.688158	1.12782		33.3401	2.9753	4.55029	5.58164
33.0611	8.7665	6.15172	6.11406		33.8142	7.01558	6.96072	3.54709		32.1878	4.73777	3.55942	2.79733		34.7688	1.96005	1.22261	4.2491		30.3598	11.8962	0.676583	1.15533		33.4114	2.86882	4.42104	5.51911
33.1367	8.85574	6.06929	6.30458		33.916	6.94457	6.59651	3.41593		32.2565	4.63998	3.61905	2.72609		34.8788	1.97662	1.30954	4.11294		30.4307	12.3523	0.661682	1.3211		33.4834	2.77262	4.30558	5.4874
33.1958	9.08778	5.87999	6.05835		34.0153	6.90838	6.40228	3.46757		32.3252	4.52314	3.53738	2.70973		34.991	1.9567	1.35986	4.08617		30.4876	12.6446	0.71751	1.26245		33.5505	2.70498	4.20334	5.36939
33.273	9.20108	5.95037	6.32934		34.1264	6.808	6.28798	3.73032		32.389	4.44975	3.50392	2.73184		35.1182	1.96519	1.44861	4.35201		30.555	12.8442	0.783645	1.24935		33.6311	2.65509	4.07793	5.32776
33.338	9.06199	5.81583	6.86031		34.1883	6.77885	6.31562	3.43331		32.4532	4.37612	3.51896	2.74542		35.2331	1.94151	1.63863	4.41239		30.623	13.1358	0.784218	1.25358		33.6975	2.57615	3.96752	5.22956
33.4068	9.42098	5.93951	6.78872		34.2531	6.75896	6.39749	3.45412		32.5183	4.31489	3.47704	2.69941		35.341	1.96232	1.7215	4.58484		30.694	13.2516	0.807118	1.25692		33.7769	2.5265	3.85861	5.24236
33.4779	9.65288	5.73415	6.46734		34.3293	6.69694	6.48983	3.62947		32.5925	4.22237	3.46179	2.68025		35.4463	1.95004	1.81822	4.89344		30.7629	13.2336	0.76736	1.33821		33.8488	2.47285	3.82876	5.15964
33.5409	9.41869	5.72387	6.01256		34.3963	6.69958	6.66995	3.50582		32.6532	4.25803	3.3562	2.71432		35.562	1.94615	1.94455	5.08024		30.8361	12.512	0.720303	1.34832		33.9098	2.41117	3.71301	5.00997
33.6144	9.33407	5.71531	5.83412		34.4723	6.64456	6.78605	3.49301		32.7223	3.91442	3.30256	2.69421		35.673	2.18702	2.07414	5.34876		30.9047	11.1448	0.750928	1.42626		33.985	2.37053	3.62292	4.96957
33.6755	9.14881	5.51983	5.70666		34.5501	6.63196	6.6928	3.10509		32.7906	4.06322	3.17922	2.75906		35.7846	2.06976	2.21729	6.26452		30.968	10.4469	0.803536	1.36326		34.1248	2.34264	3.58181	4.87609
33.7504	9.10726	5.65053	6.12798		34.6197	6.64083	6.6904	2.81123		32.8558	4.11033	3.08476	2.71153		35.8935	2.07747	2.29516	5.88587		31.0284	10.0951	0.85809	1.42339		34.2309	2.18269	3.49656	4.84128
33.8095	8.96679	5.46299	6.55395		34.6935	6.63977	6.75661	2.84083		32.9287	4.14908	3.0604	2.6965		36.0015	2.06893	2.30172	6.09631		31.0967	9.49849	0.903353	1.52983		34.3362	2.12926	3.4372	4.80432
33.8864	8.89565	5.46118	6.79796		34.7634	6.61135	6.73234	3.08522		32.9994	4.08013	3.01981	2.72803		36.1061	2.05296	2.29546	6.14034		31.1625	9.04053	0.915274	1.57383		34.4389	2.0661	3.34084	4.66271
33.956	9.01327	5.34292	6.83785		34.8391	6.5755	6.61824	2.86186		33.0816	4.04382	2.89505	2.7249		36.2259	2.04651	2.42093	6.12992		31.2276	8.59094	0.980036	1.59627		34.5479	1.98223	3.29202	4.71938
34.0252	8.84879	5.4806	6.93684		34.9104	6.55774	6.55295	2.74391		33.1482	4.03909	2.90772	2.77365		36.3377	2.02754	2.5257	6.10174		31.3194	8.00365	1.00804	1.61672		34.6546	1.91662	3.24335	4.62688
34.124	8.60358	5.35793	7.04481		34.9835	6.5619	6.54434	2.79317		33.2387	4.00753	2.83852	2.67938		36.4453	2.02351	2.67025	6.23559		31.4307	7.0573	1.045	1.62483		34.7577	1.82924	3.13091	4.52898
34.2268	8.50017	5.43801	7.16333		35.0537	6.51657	6.54281	2.79634		33.3413	3.86221	2.79391	2.67815		36.5552	2.02373	2.69264	6.12502		31.5178	6.40136	1.04636	1.63308		34.8601	1.7798	3.10658	4.4781
34.3307	8.32593	5.52331	7.10566		35.1262	6.49965	6.50117	2.64392		33.4329	3.8255	2.79713	2.72562		36.6638	2.02117	2.8	6.1735		31.6108	5.67838	1.05179	1.73453		34.9652	1.72543	3.07134	4.43004
34.3986	8.30273	5.27431	7.15664		35.2259	6.48692	6.43821	2.40198		33.5341	3.7734	2.76543	2.69914		36.7804	2.05637	2.8991	6.50523		31.7156	5.12161	0.967607	1.84341		35.0616	1.64979	2.95496	4.33402
34.4684	8.10439	5.41785	7.07605		35.3335	6.45655	6.22067	2.7572		33.6365	3.7324	2.68441	2.69677		36.8939	2.10606	2.90626	6.3719		31.8101	4.63144	1.02878	1.4522		35.1424	1.64364	2.93076	2.31386
34.5435	7.95891	5.15433	7.10946		35.4421	5.89789	6.0593	2.53368		33.7351	3.71657	2.65938	2.71145		37.008	2.09196	2.98342	6.23507		31.9221	4.18576	0.983495	1.16552		35.2034	1.59999	2.85267	0.883983
34.6079	8.19116	5.31927	7.03051		35.5436	6.50528	5.91195	2.52921		33.8341	3.68737	2.65672	2.63753		37.1364	2.01215	3.02126	6.23314		32.0157	3.87881	0.715243	1.02064		35.2705	1.52914	2.78641	0.666005
34.6771	8.21998	4.26756	6.93889		35.6426	6.28256	5.76379	2.24366		33.9317	3.63882	2.60116	2.65576		37.2485	2.03504	3.61918	6.31077		32.1028	3.61216	0.757683	1.06948		35.344	1.55854	2.72464	0.321505
34.7538	7.91818	3.80242	6.98158		35.7421	6.18218	5.73426	2.13617		34.0375	3.62584	2.60673	2.44688		37.3893	2.00059	3.23868	6.18614		32.2002	3.33488	0.764058	1.21033		35.4102	1.48141	2.68101	0.0868022
34.8285	8.03908	5.34703	6.91618		35.8495	5.91913	5.56601	2.05091		34.1402	3.62538	2.56984	0.87582		37.4991	1.97407	3.47909	6.29404		32.3033	3.05653	0.675712	1.2639		35.4836	1.43116	2.70939	0.0391808
34.894	7.91671	5.78736	6.98497		35.9496	5.67722	5.51127	1.99992		34.2436	3.57406	2.61391	0		37.6036	1.98277	3.47258	6.19633		32.4028	2.83663	0.648534	1.35013		35.5525	1.41105	2.22547	0.0365063
34.9724	7.85611	5.68887	6.85947		36.0209	5.55176	5.44626	1.97459		34.3419	3.58363	2.55929	0.942023		37.6787	1.99578	3.47523	5.74897		32.5011	2.683	0.659988	1.29996		35.6205	1.38695	1.14492	0.0533526
35.0421	7.81084	5.65878	6.9204		36.0869	5.42364	5.35482	1.50484		34.4426	3.5332	2.53694	1.57824		37.7529	1.94436	3.4974	8.2847		32.598	3.19583	0.671254	1.26271		35.6888	1.26359	0.590252	0.0204762
35.1429	7.67876	5.56166	6.79478		36.1602	5.32912	5.21127	2.05664		34.5403	3.48376	2.53151	2.252		37.8236	1.89396	3.53274	10.4723		32.6765	3.2533	0.684366	1.27439		35.7559	1.33255	0.284049	0
35.2384	7.81236	5.4727	6.64641		36.228	5.30867	5.13918	2.28489		34.6386	3.48763	2.481	2.5793		37.9011	1.86991	3.5843	14.3858		32.7708	3.33382	0.684699	1.28468		35.824	1.23005	0.252326	0.0528663
35.3097	7.65332	5.4595	6.69584		36.2987	5.20484	5.08967	2.20377		34.7512	3.42953	1.96464	2.73916		37.968	1.92439	3.59468	17.4509		32.8658	3.25056	0.682233	1.3651		35.9138	1.11897	0.210686	0.0549852
35.393	7.45273	5.44278	6.50945		36.3674	5.136	5.10602	2.02501		34.8452	3.42147	0.359214	2.78113		38.0479	1.90051	3.61817	20.0619		32.9374	3.14718	0.734812	1.49179		35.9849	1.11046	0.154288	0.089911
35.4992	6.43616	5.06585	6.65749		36.4378	5.036	5.10662	1.87323		34.903	3.43184	0.997668	2.85701		38.1185	1.91194	3.563	22.1856		33.0027	3.05134	0.694352	1.56596		36.0496	1.1132	0.0916714	0.111759
35.6042	3.89767	5.10155	6.70027		36.5077	4.94423	5.06962	1.97004		34.999	3.36124	1.83078	2.85732		38.1948	1.9524	3.48681	24.0255		33.0745	2.95002	0.721536	1.27212		36.1316	1.07157	0.106668	0.193629
35.7077	7.35792	4.50218	6.64076		36.5678	4.83187	5.01034	1.93464		35.0638	3.35206	2.13648	2.84318		38.2669	1.93273	3.69409	26.4352		33.1423	2.86672	0.731365	1.23106		36.235	0.997742	0.00428732	0.292936
35.8124	7.18294	4.17101	6.7226		36.645	4.72668	5.01558	1.93834		35.1306	3.35453	2.46693	2.73846		38.3426	1.95221	3.62861	28.0945		33.2148	2.85097	0.729243	1.25392		36.3158	1.005	0	0.33229
35.9193	7.07867	3.90007	6.61768		36.7146	4.71428	4.4729	4.36668		35.1937	3.32906	2.56592	2.75197		38.4211	1.94575	3.60583	29.7668		33.2782	2.83959	0.882644	1.29082		36.3785	0.979617	0.0413828	0.415984
36.0231	6.96334	4.06206	6.60856		36.7826	4.70199	3.88652	10.7894		35.2582	3.29744	2.51695	2.6422		38.4959	1.88741	3.58247	31.6557		33.336	2.8141	0.996339	1.2694		36.4452	0.953543	0.0326425	0.431614
36.1278	6.79791	3.83464	6.56469		36.8571	4.60443	4.4353	19.3655		35.3323	3.29297	2.47977	2.52298		38.578	1.86519	3.58983	33.0277		33.4019	2.78293	0.698046	1.39617		36.5215	0.940307	0.118941	0.518781
36.2337	6.82136	3.62102	3.532		36.9306	4.53072	4.72007	23.4184		35.3915	3.2921	2.40231	2.49629		38.6512	1.90756	3.59785	34.4099		33.4667	2.75629	0.726585	1.41687		36.5851	0.929605	0.142641	0.599053
36.3404	6.57425	3.84703	2.94295		37.0331	4.62247	4.83703	28.081		35.4508	3.28428	2.38403	2.35765		38.7638	1.82786	3.61121	35.6129		33.5347	2.72295	0.709329	1.37587		36.6617	0.911585	0.192267	0.635629
36.4367	6.35414	4.01321	5.52391		37.1323	4.53396	4.75561	31.0503		35.5226	3.34072	2.35621	2.25567		38.8642	1.89289	3.62881	35.7927		33.5996	2.69465	0.723388	1.35978		36.7262	0.955843	0.205148	0.638009
36.5436	5.93926	3.94124	6.18925		37.2331	4.49412	4.66973	33.3727		35.5871	3.22464	2.30422	2.27416		38.9727	1.8989	3.3493	39.4237		33.6598	2.66362	0.750437	1.40103		36.7896	0.972715	0.232251	0.614198
36.6521	5.54145	4.40735	6.08202		37.3366	4.44385	4.53312	35.7901		35.656	2.83513	2.24075	2.22824		39.0828	1.92355	4.72724	38.0674		33.7226	2.64303	0.742648	1.86042		36.8643	0.971502	0.191237	0.82839
36.726	5.56559	4.61338	6.12041		37.4383	4.35258	4.27053	37.5737		35.7144	3.01667	2.25785	2.28597		39.2031	1.94226	6.99075	36.4889		33.7937	2.6172	0.770807	2.93156		36.9346	0.905949	0.210042	1.02961
36.8005	5.44513	3.56414	6.0323		37.5067	4.34408	4.13923	39.4443		35.781	3.2099	2.18233	2.33446		39.3124	1.944	10.0735	34.3644		33.8614	2.5945	0.757625	5.69122		37.0213	0.937965	0.201081	1.06196
36.8671	5.50011	3.14825	5.90584		37.5793	4.30129	3.90061	40.7879		35.8502	3.43514	2.12292	2.39117		39.424	1.96602	12.9122	32.732		33.9593	2.56369	0.755597	7.06147		37.0836	0.89006	0.221874	0.938204
36.9448	5.49968	3.25645	5.69144		37.6509	4.30558	3.80742	42.2897		35.9228	3.3888	2.08677	2.3607		39.5318	1.97505	14.9578	31.2303		34.0703	2.51359	1.69121	8.15199		37.1517	0.814941	0.287674	1.10748
37.0145	5.69306	3.52844	5.85419		37.7199	4.31257	3.66699	43.8917		35.9902	3.32485	2.02023	2.25786		39.642	1.97578	17.0346	29.8811		34.1599	2.48677	3.03752	9.31475		37.224	0.879437	0.24607	1.1439
37.0847	5.4599	3.26143	5.60554		37.7932	4.3335	3.60327	45.2763		36.0518	3.25862	2.09596	2.18887		39.7577	1.9399	18.6788	28.4705		34.251	2.46249	5.16401	10.5524		37.3171	0.811204	0.30635	1.15417
37.1514	6.03481	3.5006	5.51948		37.8614	4.40454	3.52542	45.9695		36.1172	3.25451	2.11005	2.16885		39.8343	1.85931	20.5928	26.8857		34.3447	2.4516	6.37126	11.2134		37.4225	0.85941	0.329314	1.30066
37.2199	6.08698	3.98987	5.40264		37.9379	4.26943	3.47941	45.8905		36.1796	3.24102	2.0504	2.18984		39.9015	1.92916	23.0491	25.4787		34.4409	2.44453	7.54423	12.0496		37.5345	0.895487	0.372224	1.37171
37.2978	5.93226	3.67485	5.38842		37.9968	4.31932	3.50834	44.0771		36.2453	3.25238	2.04902	2.36276		39.9741	1.96019	25.7366	24.2879		34.5621	2.45168	8.61066	12.8901		37.642	0.861322	0.416073	1.2368
37.3601	6.12145	3.52765	5.4695		38.0701	4.24597	3.45223	40.444		36.3161	3.16838	1.95827	2.27404		40.0507	1.95206	28.589	23.088		34.6605	2.45987	9.528	13.5565		37.7487	0.867367	0.38608	1.40971
37.4343	5.51402	3.48868	5.36692		38.1354	4.16936	3.36961	36.0245		36.3803	3.15411	1.97672	2.29975		40.115	1.96234	31.0454	22.3857		34.7506	2.47142	10.4703	14.3638		37.8541	0.755351	0.360356	1.50943
37.4995	5.30699	3.54993	5.37148		38.2001	4.09832	3.21317	31.2742		36.4517	3.14534	1.81497	2.21855		40.1936	1.94038	32.4637	21.3868		34.8536	2.46354	11.3248	14.9405		37.9584	0.733242	0.145916	1.61942
37.5703	5.66243	3.40524	5.31599		38.2739	4.09257	3.13854	28.22		36.517	3.12937	1.70551	2.27743		40.2602	1.93285	35.7374	20.9681		34.9266	2.45195	12.1943	15.6931		38.0605	0.800796	0.129889	1.68485
37.6389	5.43251	2.89196	5.19961		38.341	3.94091	3.13008	25.0677		36.5828	3.07369	1.66031	2.18941		40.3361	1.95576	35.451	20.4537		34.9949	2.44121	13.0055	16.306		38.1747	0.827919	0.106042	1.55548
37.7293	5.41649	1.34047	5.19062		38.4147	3.85745	3.05436	23.2155		36.6543	3.0451	1.50745	2.13572		40.4099	1.93799	35.4762	19.9758		35.0641	2.43169	13.7992	16.8933		38.2808	0.791389	0.181889	1.61206
37.8239	5.98086	1.48194	5.52466		38.49	4.11084	3.17016	21.2328		36.7201	3.07453	1.40298	2.00729		40.4784	1.93198	34.2583	19.586		35.1272	2.43051	14.4727	17.4236		38.3848	0.674585	0.274039	1.94963
37.9235	5.89071	1.09729	5.22169		38.5978	4.03949	3.0995	19.5382		36.7888	3.05205	1.36426	1.80813		40.5507	1.90206	32.5239	19.0334		35.1894	2.42136	15.0375	17.934		38.4864	0.764309	0.266697	1.81859
38.003	5.63215	1.14738	5.27028		38.6684	3.58416	3.15193	18.3992		36.8591	3.0554	1.34302	1.6957		40.6254	2.67825	30.4601	18.6049		35.2722	2.41506	15.5575	18.4872		38.5906	0.628802	0.29807	1.80687
38.0694	5.47748	1.17522	5.26112		38.7379	3.96908	2.90609	17.3067		36.964	3.02807	1.49766	1.86876		40.6987	3.51153	28.7579	18.1598		35.3361	2.40743	15.3212	18.9543		38.7127	0.525657	0.420581	1.88454
38.1453	4.83096	1.30244	4.89525		38.8088	3.63632	2.91023	16.491		37.0549	3.03691	1.4438	1.43475		40.7623	5.19524	27.1751	17.742		35.4008	2.25918	15.3199	19.0132		38.8381	0.782429	0.477347	1.98059
38.2109	4.55322	0.896341	4.65032		38.8731	3.35454	2.90259	15.6449		37.1551	3.04801	1.36718	1.60584		40.8734	7.04277	25.9794	17.4742		35.4698	2.27706	15.2626	19.0243		38.9436	0.593964	0.508738	2.08612
38.2723	5.10225	0.883059	4.37745		38.9489	3.50051	2.78891	14.9589		37.2604	3.00939	1.36744	1.3427		40.982	8.82515	24.7737	16.9833		35.5393	2.36072	14.8696	19.0985		39.0567	0.627899	0.650404	2.07756
38.3428	5.2844	0.919419	4.14803		39.029	3.56856	2.80968	14.122		37.3567	2.85776	1.30617	0.897941		41.071	10.5529	23.677	16.5994		35.6037	2.44267	14.2321	18.8924		39.1645	0.732013	0.657046	2.0527
38.4086	5.40543	1.88124	4.10141		39.0968	3.7634	2.92516	13.4256		37.4618	2.8629	1.22156	0.833624		41.1631	12.5988	22.7414	16.0225		35.6714	2.45289	12.8849	18.499		39.2712	0.719684	0.719829	2.02219
38.4768	5.07893	1.10528	4.07385		39.1656	3.83033	2.943	12.7516		37.5642	2.83813	1.22406	0.961009		41.2421	15.0555	21.884	15.9637		35.7376	2.40205	10.7051	18.191		39.3733	0.611948	0.762978	2.05217
38.5457	5.02826	1.03265	4.07615		39.2364	3.79099	2.73376	12.3401		37.6665	2.81893	1.20018	1.00381		41.3195	17.228	20.6541	15.5181		35.8094	2.34355	9.53202	17.4643		39.5059	0.539925	0.798141	2.01599
38.6131	5.15275	0.8358	4.03282		39.3033	3.75342	2.81786	11.8385		37.7704	2.87472	1.19977	1.01181		41.3984	19.4754	19.7368	15.0239		35.8739	2.32153	8.677	16.0281		39.6201	0.475585	0.758433	1.94688
38.6892	4.43681	0.50719	3.84037		39.3788	3.70351	2.7172	11.3563		37.8287	2.85258	1.22129	1.02163		41.4762	21.2898	18.7608	14.6096		35.9318	2.30819	7.87314	14.6504		39.7223	0.446858	0.755213	1.9676
38.749	3.28069	0.721468	3.52632		39.4443	3.64646	2.69277	10.8144		37.903	2.83993	1.32298	1.07253		41.5467	22.651	18.223	14.1921		36.0133	2.30621	7.22262	13.5941		39.7968	0.457454	0.687922	1.9645
38.82	1.8886	0.679945	3.5461		39.5116	3.63386	2.43144	10.73		37.964	2.79128	1.06062	1.06427		41.6232	23.8557	17.6886	13.8863		36.08	2.28811	6.77259	12.488		39.8703	0.460636	0.440233	1.92488
38.8865	1.11461	0.404552	3.27294		39.5837	3.58734	2.41733	9.39193		38.0244	2.75043	1.15919	0.983624		41.6971	24.7846	17.1734	13.5302		36.144	2.29181	6.46062	11.5637		39.9346	0.46353	0.782961	1.93275
38.9534	0.720816	0.597561	3.08927		39.6715	3.87352	2.38039	9.28498		38.099	2.704	1.02599	1.17902		41.775	25.601	16.815	13.219		36.2065	2.28059	6.14345	10.8621		40.0037	0.480428	0.750594	1.91847
39.0256	0.823358	0.599591	3.42382		39.7792	3.64296	2.33396	9.41543		38.1615	2.63396	0.981151	1.48482		41.8484	27.247	16.2836	12.9732		36.2793	2.27906	5.89697	10.2316		40.0714	0.434653	0.71291	1.9278
39.0902	0.796535	0.567422	2.61375		39.882	3.64587	2.32926	9.90069		38.2276	2.66099	0.998824	1.15917		41.9156	28.0015	16.0206	12.7024		36.3465	2.30662	5.61973	9.79623		40.1348	0.343081	0.587915	1.88655
39.1664	1.25326	0.245078	2.30392		39.9791	3.58622	2.25192	9.56259		38.2913	2.65845	0.961969	1.12624		41.9906	27.5422	15.6076	12.5297		36.4145	2.32392	5.36054	9.31789		40.2059	0.344193	0.633788	1.89329
39.234	1.28195	7.15943	1.54449		40.0772	3.48549	1.17599	9.2317		38.3555	2.65687	0.863999	1.06275		42.1019	26.1064	15.3172	12.3238		36.495	2.33535	5.19332	8.90541		40.278	0.31139	0.533155	8.8499
39.3079	1.47571	12.0669	1.67672		40.173	3.42574	1.10054	8.86876		38.4234	2.6288	0.918473	0.946004		42.2131	24.0879	14.9986	12.1656		36.5639	2.33961	4.96866	8.58712		40.3495	0.2796	0.568742	13.9344
39.3766	1.65056	16.5683	2.01867		40.2738	3.39099	0.915569	8.59637		38.493	2.61145	0.884406	0.959584		42.3237	22.1091	15.2904	12.0116		36.6259	2.37077	4.77258	8.25245		40.4175	0.286002	3.4043	17.1989
39.4466	1.51558	18.4337	2.40043		40.3703	3.36736	0.60857	8.38165		38.5575	2.63707	0.843553	0.956248		42.434	20.4546	14.5698	11.9083		36.6947	2.3797	4.61046	7.85598		40.4899	0.244171	9.31683	20.5639
39.5186	1.75461	20.9746	2.23826		40.4699	3.4746	0.347308	8.2786		38.6237	2.52327	0.860941	0.896759		42.541	19.1587	14.0076	11.8215		36.7681	2.38277	4.46451	7.58483		40.557	0.217518	13.0479	22.8305
39.5852	1.7474	23.4244	2.35928		40.5748	5.35005	0.475871	8.04474		38.6814	2.49743	0.854323	0.987849		42.6489	17.9899	13.8937	11.7167		36.8276	2.37631	4.32487	7.33636		40.6238	0.187323	15.3256	24.8219
39.6514	1.81249	26.1449	2.41009		40.6435	8.57652	0.591784	7.90934		38.7513	2.38473	0.804726	0.857848		42.7587	17.0933	13.5939	11.6573		36.8948	2.38052	4.17641	7.19764		40.7001	3.752	17.3729	26.0408
39.7537	3.58434	28.0722	2.37676		40.7103	12.236	0.642087	7.84402		38.8491	2.27777	0.91855	2.6582		42.8475	16.4097	13.1803	11.2717		36.9864	2.38838	4.0159	6.97694		40.7629	8.26809	18.5303	27.0348
39.824	4.85609	31.0403	2.23793		40.7957	15.1432	0.743684	7.66869		38.9528	2.25179	0.968956	2.91948		42.9232	15.9381	12.895	11.4443		37.0843	2.40732	3.9376	6.66497		40.8704	13.0885	19.7102	28.0721
39.8852	4.22352	33.2862	2.4218		40.8585	16.9548	0.724764	7.49323		39.0153	2.20943	0.884091	3.50018		43.0013	15.446	12.6738	11.3318		37.1796	2.4035	3.81042	6.53701		41.0004	15.4475	20.8129	29.7494
39.956	2.49672	35.1279	2.36158		40.9369	18.939	0.851007	7.50024		39.0911	2.33012	0.881001	4.00503		43.0799	15.012	12.465	11.2354		37.2427	2.34884	3.70356	6.36443		41.1043	17.6967	21.8277	30.8691
40.0576	3.13375	36.4107	2.03306		41.0062	20.4782	0.745443	7.42851		39.1609	2.11387	0.894213	4.24816		43.1489	14.6551	12.2535	11.1329		37.3156	2.32188	3.57325	6.1313		41.2088	20.6037	22.8151	32.1259
40.13	3.07885	37.9474	2.3183		41.0755	22.0339	0.965797	7.292		39.2248	2.10046	0.84799	4.57142		43.2272	14.2327	12.0291	11.0309		37.375	2.33379	3.57758	5.98314		41.2855	21.6234	23.6419	32.934
40.199	3.82363	38.6554	2.1877		41.1434	23.5173	0.739585	7.22029		39.3066	2.05793	0.80263	4.87097		43.2969	13.8808	11.821	10.979		37.4509	2.29477	3.54485	5.74641		41.3531	22.5326	24.1299	34.5425
40.2717	3.2708	38.2098	2.29133		41.2151	24.8925	0.731445	7.22116		39.391	2.05966	0.838592	5.22675		43.3762	13.6023	11.5438	10.8288		37.5251	2.31554	3.53619	5.62614		41.4278	23.3993	24.1993	35.4372
40.3395	3.41671	35.3126	2.41921		41.2907	25.8887	0.815151	7.00068		39.4534	2.10739	0.806066	5.52278		43.4455	13.2727	11.3341	10.7466		37.585	2.30269	3.49036	5.51017		41.5143	24.5899	24.2639	33.8205
40.409	4.01205	29.2417	2.15517		41.3539	26.5774	0.899064	6.96382		39.5278	2.07572	0.771877	5.74343		43.5252	12.9945	11.172	10.5937		37.6646	2.28322	3.45184	5.22992		41.5868	25.3807	27.2706	30.4509
40.4737	4.42368	25.1959	2.21325		41.4239	27.3716	0.896949	7.05993		39.6213	2.09024	0	5.95339		43.6008	12.7717	10.9845	11.4846		37.7248	2.25365	3.40108	5.27128		41.665	26.171	27.7135	27.6564
40.5425	3.84916	22.1899	2.32846		41.5123	28.3024	0.925113	6.89485		39.6786	2.07486	0.961383	6.2982		43.673	12.5069	10.8459	9.89604		37.8012	2.31186	3.34349	5.33205		41.7402	26.8417	27.401	24.8344
40.6237	8.91578	20.159	2.29601		41.5854	28.919	0.935911	6.68347		39.7494	1.92374	2.24856	6.55534		43.744	12.3335	10.5875	6.81487		37.8663	2.34536	3.2839	5.39356		41.8138	27.4384	26.2937	23.3111
40.6928	13.5799	18.3066	2.31245		41.6854	29.405	0.909562	6.71916		39.82	2.06311	2.87847	6.84207		43.8574	12.0378	10.4981	5.83486		37.944	2.31187	3.24106	5.49538		41.8836	28.9078	24.8972	21.9512
40.7649	17.0276	17.2	2.1701		41.7912	31.244	0.918582	6.57282		39.8849	2.06813	3.77438	6.77994		43.9715	11.6425	10.3662	5.35233		38.007	2.21896	3.19506	5.40726		41.9512	29.2439	23.692	21.0178
40.8342	19.974	16.3122	0.527835		41.8858	31.1649	0.749298	6.52433		39.9559	2.10323	4.31837	7.38001		44.0835	11.3715	10.1184	5.02067		38.0752	2.19039	3.17208	5.29828		42.0248	28.0285	22.0541	19.6621
40.9033	22.2184	15.5511	5.79038		41.9894	29.6323	5.47603	6.49049		40.0562	2.1149	4.87611	8.24882		44.194	11.22	10.2135	4.68909		38.1519	2.17586	3.12946	5.24642		42.0969	25.34	20.961	18.7271
40.9794	24.0422	14.713	11.0245		42.0928	27.822	14.3153	7.44379		40.1614	2.08185	5.35584	7.98732		44.2673	11.0554	9.96972	4.50081		38.2494	2.26958	3.06524	5.22157		42.1656	22.9584	19.9852	17.8822
41.0446	25.8282	14.1868	15.7781		42.2145	25.5567	19.6804	6.2719		40.2186	2.04984	5.71919	7.31344		44.3441	10.9459	9.97401	4.28122		38.3126	2.23956	3.02126	5.12648		42.2535	20.2722	19.1815	17.1005
41.1226	27.6557	13.9744	18.51		42.2911	23.9428	23.6446	6.73001		40.2857	2.0302	6.09966	7.00225		44.4128	10.8011	9.90573	4.19838		38.38	2.24936	3.01424	5.14671		42.3642	17.295	18.4574	16.3888
41.2186	30.2561	13.4389	20.6187		42.3568	22.6964	27.2011	7.1384		40.3555	2.01205	6.53697	6.66557		44.4841	10.6594	9.79825	4.09019		38.4487	2.25158	2.93465	4.97704		42.4803	14.6688	17.7483	15.6841
41.321	32.8256	13.2191	22.2283		42.4324	21.4061	30.3415	7.32174		40.4216	2.00619	7.0318	6.42786		44.5783	10.5195	9.77172	4.04594		38.5193	2.2287	2.90021	4.94583		42.5825	13.3825	17.1172	15.0612
41.4259	34.9587	12.6029	24.2485		42.5005	20.4114	33.1954	7.56768		40.4803	2.03732	7.52359	6.14678		44.6737	10.3441	9.70592	4.10625		38.5817	2.25653	2.84533	4.9199		42.7107	12.3365	16.4798	14.2032
41.5284	36.4413	12.2712	26.02		42.5722	19.4534	34.3611	7.56597		40.5523	1.88634	8.41955	5.8573		44.7411	10.2507	9.6583	3.98653		38.6482	2.24293	2.82289	4.82924		42.8157	11.5844	15.9795	13.4613
41.6243	37.8098	11.9217	28.122		42.6459	18.6863	35.8194	7.65805		40.6186	2.68201	9.12515	5.54773		44.817	10.1238	9.53837	4.07055		38.7094	2.12	2.79406	4.76357		42.9177	10.9656	15.4173	12.7886
41.7469	37.9007	11.8679	29.6897		42.7119	17.9803	36.9721	7.65179		40.6753	3.91524	9.63161	5.31406		44.8919	10.0432	9.86133	4.225		38.7881	2.04532	2.74683	4.7056		43.0259	10.4335	14.912	12.1964
41.8529	36.9983	11.6873	30.9581		42.7845	17.3929	37.9465	7.65241		40.7404	4.94666	10.5029	5.08415		44.9637	9.92447	8.74958	4.44088		38.861	1.95551	2.70925	4.67482		43.1232	9.89481	14.5048	11.6091
41.9511	34.9497	11.345	31.8212		42.8519	16.7985	38.7204	7.55907		40.8146	5.73657	11.6282	4.91723		45.0422	9.82451	6.80134	4.69653		38.9298	2.01117	2.68502	4.5973		43.2295	9.44911	14.069	11.0726
42.0596	31.1505	11.0267	33.3416		42.9148	16.3501	39.3429	7.46715		40.8791	6.55805	11.1846	4.8086		45.1142	9.67996	6.17165	4.90772		38.9998	1.99847	2.62343	4.55714		43.3369	9.04386	13.4746	10.6233
42.1567	27.381	10.5069	32.7206		42.9848	15.9721	40.6274	7.40635		40.9502	7.2707	10.8881	4.61685		45.1921	9.62351	5.81945	5.10953		39.0623	1.9952	2.56747	4.5601		43.4461	8.60841	12.8696	10.1372
42.261	23.5036	11.9115	34.9748		43.0512	15.5262	42.2033	7.2751		41.0139	7.81741	10.5857	4.57057		45.3022	9.49407	5.55884	5.55697		39.1297	2.00007	2.52893	4.48343		43.5541	8.18712	12.2223	9.61983
42.3657	21.4028	12.0568	32.4954		43.1429	15.0997	40.8934	7.23448		41.1015	8.50553	10.1295	4.44688		45.4145	9.35136	5.30291	6.02894		39.195	1.97485	2.49867	4.4499		43.6622	7.69739	11.7862	9.01196
42.4287	20.356	12.5033	28.3715		43.2049	14.8254	37.8796	7.31726		41.1684	9.25789	9.81454	4.33195		45.5222	9.24307	5.18106	6.2286		39.2731	1.93803	2.46175	4.43882		43.7613	7.18639	11.3818	8.74403
42.5044	19.2834	12.353	25.5584		43.2826	14.5057	34.3701	7.11618		41.2685	10.4264	9.53299	4.19171		45.6343	9.14154	5.05491	6.41458		39.3681	1.91064	2.44438	4.36887		43.8911	6.63636	10.9414	8.47398
42.5708	18.9629	11.8302	23.5901		43.3884	14.117	30.7807	7.03622		41.3621	11.2285	9.11131	4.18929		45.7464	9.05094	4.95952	6.37941		39.4616	1.89524	2.36377	4.3291		43.9963	5.90478	10.046	8.15217
42.6414	18.5183	11.3347	21.9333		43.4882	13.771	27.9438	6.79167		41.4565	12.0467	8.83448	4.0686		45.8594	8.9374	4.81437	6.1645		39.5661	1.88483	2.35071	4.31356		44.1035	5.94532	9.34808	8.08176
42.7134	18.2859	11.4914	20.7902		43.5544	13.5488	25.0891	6.59999		41.5531	12.7193	8.5066	4.34248		45.9595	8.83361	4.77431	6.3655		39.6519	2.2521	2.2536	4.17647		44.1986	5.82098	9.19342	7.92111
42.7866	18.3317	11.7216	19.8905		43.6287	13.3579	22.1259	6.52111		41.6494	13.5008	8.25914	4.43021		46.0384	8.81902	4.74526	6.49013		39.7334	2.13842	2.27193	4.12164		44.3143	5.49095	9.06541	7.74997
42.855	18.3194	12.0747	18.821		43.6944	13.5107	19.2433	6.60602		41.7484	14.7361	8.04419	4.70898		46.1142	8.75026	4.79841	6.53334		39.8184	2.09076	2.22167	4.11487		44.4245	4.89723	8.7678	7.6572
42.9214	17.8758	12.2112	18.0593		43.7582	13.6551	18.1325	6.44796		41.8521	15.5886	7.77279	4.78093		46.1869	8.69796	4.78016	6.6103		39.8863	1.99001	2.26217	4.0665		44.5283	4.57603	8.55755	7.50176
42.995	17.4853	12.0849	17.4166		43.834	13.584	17.1252	6.02829		41.9509	15.6239	7.52123	4.7379		46.2743	8.66758	4.88223	6.74482		39.9699	1.98659	2.22963	4.07683		44.6472	4.38419	8.473	7.34741
43.0654	17.1721	11.9644	16.6881		43.896	13.5722	16.3301	5.89195		42.0192	15.6378	7.4603	4.66582		46.3531	8.61557	4.88194	6.74341		40.0299	1.9837	2.19256	3.99287		44.7564	4.25242	8.28508	7.26106
43.1371	16.9753	11.6074	16.1835		43.9895	13.5768	15.6583	5.81981		42.0898	15.3688	7.21552	4.61415		46.4329	8.57749	4.9261	6.96359		40.1023	1.98613	2.20011	3.92486		44.8614	4.10553	8.15703	7.11809
43.2035	16.7189	11.4746	15.9085		44.0557	13.4917	15.1124	6.06392		42.1578	15.1907	6.94976	4.39857		46.5127	8.52205	5.04959	7.08086		40.1738	1.97101	2.17991	3.99391		44.9701	3.96248	7.95667	6.98586
43.2734	16.3942	11.0291	15.3889		44.1208	13.3215	14.5794	5.98463		42.2265	14.9022	6.69783	4.35005		46.5792	8.49318	5.01269	7.36091		40.2409	1.96672	2.23937	3.96987		45.075	3.82679	7.85903	6.88016
43.343	16.1059	10.7736	15.1527		44.1887	13.2138	14.0596	5.68924		42.2915	14.5335	6.45831	4.18617		46.6566	8.52891	5.22498	7.40924		40.3153	1.99407	2.16233	3.94304		45.1655	3.66652	7.72528	6.77273
43.4216	15.8474	10.6201	14.4822		44.2547	12.9961	13.5938	5.69349		42.3514	14.2505	6.23453	4.05269		46.7377	8.4261	5.37897	7.394		40.3848	1.90354	2.10629	3.8554		45.2677	3.53066	7.57476	6.65909
43.5294	15.7273	10.4341	14.2833		44.3259	12.8108	13.1381	5.75995		42.4119	13.9003	6.10522	4.03975		46.8045	7.72238	5.52536	8.50384		40.4416	1.91026	1.94227	4.03585		45.3979	3.37568	7.41052	6.51651
43.6308	15.2559	10.1452	13.9235		44.3919	12.6719	12.921	5.79121		42.4837	13.5223	5.98948	3.95336		46.9073	7.52543	5.51531	7.9903		40.5119	2.64434	1.94801	3.94365		45.5019	3.23127	7.2628	6.42884
43.7315	14.1657	10.1028	13.4412		44.4629	12.5456	12.6028	5.49542		42.5494	13.1769	5.97471	3.90003		46.9927	7.32089	5.79105	8.13263		40.5766	4.72441	1.4016	3.89389		45.601	3.12098	7.13206	6.30579
43.7893	14.7555	9.89735	13.1984		44.5421	12.4459	12.3154	5.18185		42.6234	12.7296	5.841	3.89725		47.1233	7.12223	5.77302	8.15762		40.6615	7.92195	1.25998	3.86368		45.7056	2.98451	7.01588	6.07807
43.8631	14.5117	9.96076	13.3416		44.6422	12.3304	12.1037	4.84259		42.6979	12.3395	5.87698	3.83243		47.2417	6.98804	5.80831	8.01417		40.7725	11.0865	1.19621	3.81939		45.8087	2.87346	6.90108	6.02845
43.9303	14.5063	9.74758	12.884		44.7496	12.2226	11.8032	4.79064		42.7576	12.0678	5.9006	3.78554		47.354	6.90818	5.7119	8.12646		40.8561	12.3008	1.166	3.81271		45.908	2.72523	6.74379	6.0183
43.9977	14.4725	9.69318	12.5735		44.8226	12.1408	11.2999	5.05444		42.8176	11.7618	5.89269	3.82139		47.4634	6.80655	5.86307	8.122		40.9206	13.8449	1.09624	3.83182		46.0044	2.63158	6.57377	5.94833
44.0707	14.7753	9.67513	12.4156		44.8923	12.0684	11.2243	4.86998		42.8832	11.473	5.81255	3.74353		47.5386	6.7384	6.0486	8.07218		40.9879	15.3113	1.09028	3.74941		46.0969	2.53625	6.48214	5.83039
44.1379	14.8747	9.63881	12.2553		44.9522	12.0334	11.2883	4.72046		42.9533	11.1938	5.70758	3.72202		47.6099	6.72257	6.05435	8.08236		41.0722	16.8897	1.08492	3.44896		46.2034	2.47345	6.3162	5.78681
44.2167	14.9039	9.53017	11.6053		45.0281	11.9654	11.5073	4.68636		43.0635	10.7322	5.62367	3.66362		47.6983	6.69745	6.18065	8.16		41.157	18.4184	1.07504	3.36328		46.2762	2.43252	6.24227	5.58412
44.2842	14.9204	9.47334	12.2321		45.0882	11.9197	11.1897	4.53739		43.1578	10.386	5.67182	3.66533		47.7683	6.63642	6.31117	7.15202		41.2241	19.6141	1.0611	2.35931		46.3425	2.32951	6.06459	5.64122
44.3478	14.7299	9.48865	11.716		45.1662	11.835	11.1109	4.52261		43.2606	9.9962	5.66863	3.61921		47.8452	6.60742	6.34403	8.04057		41.2831	20.699	1.02402	1.95056		46.4121	2.32811	5.94267	3.74757
44.423	14.7642	9.40693	11.8197		45.2358	11.8117	11.202	4.36295		43.3585	9.68556	5.5939	3.60175		47.913	6.59523	6.39754	8.18706		41.35	21.8202	1.01432	1.89225		46.486	2.24964	5.85352	2.34899
44.4842	14.6058	9.41099	12.3286		45.3019	11.7601	11.0951	4.54648		43.4599	9.44562	5.54903	3.58969		47.992	6.62435	6.27451	8.20149		41.4314	22.8804	1.01569	1.80756		46.5546	2.17425	5.75898	1.72766
44.5515	14.3284	9.42003	12.2681		45.3755	11.6722	10.9158	4.54134		43.5336	9.25817	5.40843	3.51693		48.0674	6.5737	6.76108	8.11129		41.5051	23.8634	1.00432	1.78894		46.6247	2.09116	5.62462	1.14748
44.6217	13.9657	9.46967	12.0326		45.4453	11.6434	10.6095	4.73471		43.5977	9.09278	5.26841	3.53708		48.1443	6.58364	6.89811	8.10423		41.5801	24.7593	1.04008	1.68414		46.6951	1.9966	5.52938	0.85616
44.6873	13.818	9.42775	11.7735		45.5163	11.5963	10.2583	4.31413		43.6665	8.97223	5.19635	3.43846		48.2074	6.57942	6.93133	8.12943		41.6462	25.3148	1.02833	1.65837		46.772	1.96272	5.44727	0.797962
44.7658	13.6194	9.32825	11.5968		45.5868	11.5039	9.96229	3.89521		43.7326	8.98967	5.06361	3.45087		48.2889	6.58994	6.97913	8.03254		41.7159	26.2408	1.05907	1.58436		46.8479	2.07181	5.32357	0.746607
44.8627	13.4609	9.18674	11.6383		45.65	11.5124	9.68396	3.68469		43.7987	9.04816	4.9399	2.68557		48.3572	6.61087	6.94862	8.20513		41.7855	26.9365	1.07596	1.5178		46.9122	1.68739	5.28518	0.704786
44.9651	13.1593	9.25028	11.8589		45.7317	11.4257	9.46909	3.67446		43.8559	8.99146	4.90572	1.27966		48.4665	6.65265	6.9833	8.06154		41.8756	27.5918	1.12662	1.51941		46.9815	1.28266	5.08938	0.722119
45.0775	12.8529	7.38858	12.019		45.802	11.3791	9.30886	3.66274		43.922	8.91809	4.838	2.33585		48.5733	6.64438	6.97299	8.19807		41.9607	25.4133	1.19414	1.46882		47.0599	0.935282	5.00636	0.717951
45.1841	12.7145	6.27757	12.1612		45.9044	11.2958	9.23017	3.69337		43.9918	8.86063	4.74817	2.9627		48.6882	6.64676	6.54179	9.69348		42.0558	23.3873	1.19695	1.46243		47.1294	0.963536	4.83012	0.714651
45.2886	12.5768	7.32857	12.2816		46.0077	11.2708	9.06991	3.72164		44.063	8.8303	4.69251	3.16247		48.8273	6.66385	7.05634	13.7594		42.1452	21.809	1.17971	1.41347		47.2019	0.977272	4.73008	0.73339
45.3912	12.5185	7.55534	12.2513		46.0832	11.2322	8.95847	4.42516		44.1212	8.75468	4.53734	3.25348		48.9284	6.63629	6.98269	20.7761		42.2392	20.1399	1.23915	1.38849		47.3077	0.923772	4.84215	0.755586
45.4587	12.331	7.45009	12.026		46.1501	11.159	8.86046	4.14218		44.1952	8.70137	4.53163	3.18139		49.0319	6.55831	7.07246	24.6327		42.3472	18.3468	1.28179	1.40738		47.4089	0.934054	2.70731	0.738809
45.5329	12.1616	7.37239	12.0015		46.2166	11.106	8.7962	3.90323		44.263	8.62347	4.52546	3.22883		49.15	6.58741	7.04036	30.3151		42.4427	16.8729	1.29979	1.30174		47.5186	0.886718	1.85459	0.793221
45.5983	12.2478	7.22125	11.7277		46.2916	11.0761	8.6874	3.96365		44.3291	8.55843	4.44059	3.18953		49.2541	6.6209	7.01768	33.8503		42.5572	15.3877	1.34968	1.37446		47.62	0.828718	1.75337	0.847008
45.6676	11.915	6.96828	11.7454		46.3609	11.019	8.5878	3.94666		44.4029	8.51769	4.39512	3.11625		49.3502	6.63048	7.0171	37.9417		42.6668	14.1772	1.40504	1.38797		47.7324	0.767702	1.62204	0.933133
45.7393	12.0671	6.96581	11.5255		46.434	10.9904	8.55517	3.83197		44.4675	8.43747	4.36092	3.02055		49.424	6.67283	7.08784	42.1851		42.7554	13.2599	1.433	1.40457		47.8031	0.654419	1.5048	0.976673
45.8037	11.7914	6.58235	11.5846		46.5008	10.5116	8.43048	3.71956		44.565	8.39151	4.29138	3.032		49.5079	6.70057	10.2098	45.8619		42.8498	12.3794	1.39053	1.42895		47.878	0.607406	1.41288	1.06222
45.8713	11.9688	6.8678	11.4556		46.5831	10.3135	8.37641	3.69504		44.6652	8.30103	4.22511	2.88767		49.5791	6.69485	22.2206	49.3023		42.9154	11.8311	1.34911	1.49133		47.9479	0.558184	1.37012	1.04355
45.9419	11.8813	6.50746	11.341		46.6569	10.5729	8.27061	3.66377		44.7627	8.21482	4.13974	2.85713		49.6476	6.63564	29.9437	51.7996		42.9838	11.2738	1.4832	1.56829		48.0223	0.572328	1.28362	1.17299
46.0163	11.6505	6.75087	11.2501		46.7225	10.5294	8.20586	3.71584		44.8614	8.10629	3.9857	2.78972		49.7349	6.60401	37.1237	54.5098		43.0641	10.7525	1.52423	1.72178		48.0849	0.615547	1.23974	1.15818
46.0885	11.7024	6.08129	11.1236		46.7941	10.5111	8.15387	3.63634		44.9615	8.04459	4.02658	2.81875		49.8132	6.55086	42.5774	56.8776		43.13	10.3108	1.42327	1.75175		48.1603	0.590368	1.21528	1.16438
46.1568	11.6891	5.68671	11.2157		46.8603	10.3924	8.06431	31.8942		45.037	7.93917	4.00771	2.68866		49.876	6.72221	47.773	58.3683		43.1996	9.86504	1.45741	1.80759		48.2313	0.616452	1.12514	1.16117
46.2233	11.5728	5.31375	11.1159		46.9319	10.0937	7.99074	54.0308		45.0966	7.90377	4.00503	2.52353		49.9538	6.64799	51.8836	59.8866		43.2633	9.50681	1.43476	1.91327		48.3029	0.538653	1.13699	1.20266
46.2949	11.6317	4.84946	10.9178		47.0012	9.87547	7.92594	57.9148		45.1664	7.85977	3.88647	2.43419		50.0269	6.7153	55.2731	61.7589		43.3214	9.1739	1.4714	1.92911		48.3775	0.522367	1.04132	1.28427
46.3633	11.5828	4.87293	10.7663		47.1009	9.54036	7.8909	61.0482		45.227	7.78459	3.81871	2.33815		50.1011	6.75934	58.2914	64.0729		43.3917	8.83254	1.51174	2.02527		48.4489	0.532604	1.04022	1.34394
46.4368	11.5211	4.98161	10.6645		47.2074	9.22	7.85037	64.3549		45.3184	7.70623	3.73075	2.35474		50.1899	6.72087	60.2603	59.9898		43.4587	8.54437	1.56645	2.04232		48.5196	0.509081	1.01834	1.51671
46.5368	11.4432	5.1106	10.639		47.3085	9.03075	7.9637	67.4425		45.3819	7.63735	3.66616	2.36774		50.2624	6.68839	62.5226	56.5142		43.528	8.20953	1.61646	2.09869		48.5915	0.468864	1.05036	1.53821
46.6331	10.7027	4.93603	10.6312		47.4186	8.78284	7.49584	69.6267		45.4504	7.57321	3.21587	2.39915		50.3401	6.65228	59.8429	53.6895		43.5907	7.92146	1.61705	1.99703		48.6799	0.467546	0.992561	1.46892
46.7336	9.69586	5.43462	10.5887		47.5224	8.58074	7.84972	71.1554		45.5097	7.5418	1.5309	2.38551		50.4125	6.636	54.3051	51.1368		43.6563	7.73405	1.68333	2.24183		48.7486	0.542802	0.95013	1.59117
46.8337	11.2071	5.33313	10.5805		47.6284	8.4717	7.93344	72.3541		45.5827	7.51451	2.30538	2.34107		50.4948	6.66789	49.7154	48.8973		43.7159	7.67626	1.71695	2.27923		48.8248	0.552925	0.905729	1.58985
46.936	10.1386	4.65199	10.5939		47.739	8.18959	7.86894	73.143		45.6509	7.45583	2.80031	2.17898		50.5881	6.65715	46.0315	46.9205		43.7816	7.55337	1.75005	2.25617		48.8981	0.486401	0.923228	1.67333
47.0404	9.51635	4.78397	10.5397		47.8424	7.93883	7.67965	74.1084		45.7091	7.37103	3.1707	2.11088		50.6581	6.64421	42.9301	45.2232		43.8528	7.45709	1.76585	2.20737		48.9653	0.457608	0.901497	1.82021
47.1464	9.12873	4.68244	10.3032		47.9467	7.68422	7.49988	74.9122		45.7799	7.32149	3.31066	2.12308		50.7304	6.62912	40.8887	43.7823		43.9435	7.36414	1.75234	2.16435		49.0437	0.369175	0.919051	1.74704
47.2664	8.98208	4.75317	10.2643		48.054	7.67232	7.34168	75.8182		45.8426	7.26965	3.35491	2.20862		50.8068	6.65731	39.277	42.3974		44.0279	7.17948	1.75955	2.24028		49.1127	0.385241	0.867383	1.78087
47.3692	8.95569	4.98792	10.277		48.1606	7.41535	7.1143	76.1861		45.9144	7.22397	3.31066	2.26196		50.8832	6.69263	37.7849	41.0783		44.1213	6.95844	1.73399	2.27608		49.1838	0.305752	0.819228	1.89027
47.4721	9.14773	4.93012	7.46283		48.2599	7.4543	6.83594	77.0664		45.9759	7.18199	3.25042	2.23173		50.9547	6.64179	36.8945	40.1987		44.215	6.76346	1.69373	2.30654		49.2573	0.363265	0.770614	1.97783
47.5849	8.96442	5.28472	6.16081		48.3625	7.46773	6.64676	79.1381		46.0792	7.15881	3.15656	2.05995		51.0308	6.66313	35.8711	39.0207		44.3176	6.54925	1.67299	2.31493		49.3241	0.393107	0.717529	2.117
47.6975	8.8379	5.01683	8.49638		48.4841	7.25933	6.47652	73.9089		46.1794	7.04007	3.06152	1.94431		51.1017	6.65616	35.1194	38.0517		44.4131	6.34888	1.31506	2.36491		49.3894	0.461455	0.734641	1.99365
47.8262	8.24291	4.85263	8.6445		48.5824	7.18074	6.39023	65.5435		46.2803	6.98614	2.98574	1.81752		51.1792	6.65942	34.482	37.1846		44.5015	6.16003	1.42552	2.38623		49.4599	0.434424	0.825025	2.01856
47.9249	8.13333	4.15429	9.00101		48.6911	6.98629	6.20976	56.6902		46.3855	6.92081	2.9111	1.66309		51.2524	6.65809	33.727	36.2319		44.5988	5.96162	1.47968	2.4728		49.5502	0.455737	1.51464	2.15505
47.9925	8.09821	4.27608	8.88517		48.8036	7.1628	6.08353	49.304		46.4753	6.84681	2.84514	1.80802		51.3605	6.68539	33.0277	35.1377		44.6838	5.84642	1.38001	2.50958		49.6321	0.469749	1.61358	2.31309
48.0609	8.18002	3.82727	8.79325		48.909	7.07009	5.9572	42.3345		46.5799	6.81079	2.76662	1.42941		51.4743	6.66365	32.4108	33.9577		44.7738	5.76257	1.31902	2.52023		49.6968	0.368197	1.34068	2.26617
48.1313	8.16905	2.30062	8.54297		49.0025	7.03028	5.86612	37.245		46.6715	6.59048	2.70444	1.4708		51.6254	6.67978	31.7307	33.0331		44.8612	5.67007	1.29276	2.58537		49.7688	0.465089	1.36523	2.39778
48.2038	8.06085	2.61282	8.45699		49.1062	6.9259	5.89043	33.0676		46.7961	5.49199	2.632	1.06605		51.7431	7.4342	31.1259	32.1741		44.9503	5.58405	1.30925	2.57073		49.8408	0.510851	1.30176	2.50368
48.2677	8.04953	1.79105	8.22071		49.2076	6.95081	5.78977	29.9612		46.893	6.08125	2.52454	0.935468		51.8659	11.5942	30.5592	31.348		45.0543	5.51132	1.31248	2.70594		49.9062	0.430731	1.27495	2.56905
48.3325	8.00794	1.71687	7.8709		49.3161	7.172	5.69217	27.7078		46.9896	6.19859	2.48562	0.997547		51.9956	21.4921	28.9612	30.6256		45.1376	5.44186	1.28134	2.73692		49.995	0.432045	1.35525	2.59141
48.4166	7.88691	1.77922	7.78793		49.4191	7.09321	5.57428	25.9263		47.0962	6.06209	2.47529	1.10117		52.1193	28.9952	30.1375	30.0346		45.223	5.36411	1.31141	2.42358		50.0668	0.13038	1.48739	2.59346
48.4894	8.08525	2.15642	7.81269		49.4916	7.0432	5.38667	24.6069		47.2019	6.05663	2.50646	1.04855		52.2603	36.1492	29.0541	29.2029		45.3113	5.31105	1.29982	2.18282		50.1355	0.404636	1.42882	2.53316
48.5645	8.00552	2.3342	7.86475		49.5556	6.79838	5.34399	23.3476		47.2609	5.9889	2.49789	0.998192		52.3634	40.929	28.2533	28.5694		45.4093	5.22988	1.29855	2.00578		50.2064	0.268242	1.48479	2.50834
48.6346	7.77076	2.29272	7.63717		49.6298	6.73593	5.08781	22.2899		47.3258	5.90241	2.48218	1.09691		52.5014	46.5395	27.6632	27.5719		45.4871	5.18848	1.30215	2.01919		50.2773	0.224288	1.64694	2.52564
48.7084	7.76191	2.19406	7.50273		49.6994	6.74165	5.0577	21.1479		47.3952	5.8296	2.46646	1.12448		52.6096	49.9171	27.1362	26.6078		45.5868	5.13111	1.54341	2.04971		50.3519	0.243951	1.61474	2.59332
48.7786	7.70519	2.0904	7.2869		49.767	6.5517	5.081	20.012		47.4545	5.79137	2.34156	1.08569		52.7115	52.1647	26.6352	26.0892		45.6452	5.10244	1.58396	2.12047		50.4193	0.334367	1.57961	2.41499
48.872	7.85775	2.49672	7.268		49.8686	6.35782	4.98358	19.2153		47.5177	5.70859	2.39316	1.07451		52.8423	53.9645	26.1518	25.4643		45.7091	5.07007	1.39041	2.08441		50.4952	0.31239	1.64096	2.43611
48.9401	7.83922	2.26872	7.1351		49.9398	6.49539	4.85241	18.4982		47.5791	5.63526	2.29475	1.31339		52.9183	54.8454	25.7682	24.9795		45.7707	5.03616	1.35994	2.14873		50.558	0.392415	1.64131	2.43401
49.0466	7.93883	2.37639	7.08216		50.0075	6.3787	4.74037	17.8251		47.6444	5.5558	2.16239	1.24264		52.9949	55.5928	25.3173	24.358		45.8409	5.00613	1.31546	2.13717		50.6244	0.38274	1.66777	2.41521
49.1153	7.9907	2.22027	7.18637		50.0789	6.21635	4.73807	17.2412		47.7129	5.49123	2.08623	1.17705		53.0774	56.6485	24.9955	23.8536		45.908	4.98585	1.32173	2.12872		50.688	0.35902	1.68781	2.41169
49.1895	7.36871	1.97395	6.87674		50.1465	6.16104	4.59293	16.6709		47.7765	5.45088	2.04815	1.17873		53.1494	55.2154	24.7772	23.3463		45.9728	4.95916	1.31549	2.17006		50.7626	0.300027	1.68462	2.3336
49.2554	7.44063	2.00873	6.9664		50.212	6.09689	4.6128	16.2736		47.8442	5.36963	1.8801	1.19682		53.2243	52.7644	24.5216	22.8496		46.05	4.9224	1.33707	2.15004		50.866	0.23985	1.73968	2.32904
49.3274	6.7986	2.02726	6.97075		50.285	6.20124	4.61699	15.4849		47.9133	5.30092	1.69852	1.15434		53.307	49.8154	24.1472	22.5168		46.1113	4.8783	1.32584	2.14668		50.97	0.237156	1.73342	1.99327
49.4023	6.48627	2.86703	7.02006		50.3529	6.25135	4.48832	14.4144		47.983	5.25822	1.59056	1.05232		53.3904	47.4919	23.89	22.0359		46.1752	4.8591	1.32055	2.31738		51.0459	0.19418	1.42238	10.3764
49.4853	6.70236	11.9238	6.73628		50.4346	6.28166	4.42189	14.0272		48.0551	5.21534	1.73717	0.982761		53.4642	44.9224	23.7159	21.8802		46.242	4.81748	1.3565	2.44074		51.1124	0.0791004	1.49022	25.3072
49.5629	6.57741	37.9709	7.12393		50.5441	6.31117	4.49126	14.037		48.1168	5.14665	1.64007	0.93805		53.5419	43.0817	23.4539	21.6845		46.3156	4.76754	1.36762	2.09428		51.1819	0.113538	1.54548	30.2044
49.6402	6.81298	49.1179	7.31492		50.648	6.29746	4.42815	14.2656		48.187	5.06268	1.60222	1.13245		53.6123	41.6224	23.1748	21.2573		46.4014	4.73543	1.345	2.08716		51.2517	0.157582	1.63566	32.9346
49.7059	6.57754	56.7108	6.87311		50.7503	6.10886	4.2828	14.2057		48.2869	5.03013	1.46968	0.33187		53.72	39.7471	22.9615	21.1185		46.4767	4.69353	1.32589	2.10156		51.3193	0.190388	1.64699	34.8395
49.7754	7.00831	62.2978	6.51217		50.8558	6.30312	4.15327	13.8704		48.3465	4.96865	1.43825	3.42536		53.7938	38.7229	22.587	20.8429		46.5376	4.71685	2.22488	2.12521		51.3874	0.18618	1.59334	37.1217
49.8431	6.14331	65.6102	6.51271		50.9556	6.30379	4.06483	13.5566		48.4088	4.89745	1.44952	8.26859		53.8676	37.7855	22.3926	20.7232		46.6072	4.61767	3.76207	2.18826		51.45	0.164536	1.5629	39.8865
49.9069	5.64226	68.9703	6.57444		51.047	6.28779	3.97584	13.2882		48.4722	4.79146	1.44403	10.205		53.9855	36.4091	22.1495	20.5105		46.6934	4.65449	7.39786	2.1513		51.5263	0.143625	1.6168	42.2746
49.984	6.01062	71.201	6.12514		51.1518	6.29819	3.85063	12.9863		48.5354	4.7442	1.58621	12.2779		54.1068	35.1882	22.0225	20.3227		46.7588	4.60281	9.84048	2.15618		51.5918	0.115552	1.85271	44.3187
50.0498	5.80402	74.8735	5.88313		51.2508	6.34344	3.83682	12.8006		48.5961	4.71092	1.38542	13.998		54.2267	34.0191	21.6777	20.0596		46.8194	4.52848	11.7785	2.14551		51.6667	0.107773	10.4023	46.0013
50.1546	6.03191	76.4936	5.68508		51.3191	6.36157	2.99167	12.642		48.6547	4.64645	1.25325	15.5003		54.3529	33.0415	21.5201	19.8891		46.88	4.45712	13.0792	2.1504		51.7389	0.0917445	25.2523	47.6947
50.2552	5.36565	77.8502	5.80033		51.3946	6.34069	2.9353	12.4428		48.7208	4.61467	1.21594	16.9323		54.4801	32.0723	21.1092	19.8084		46.9451	4.41195	14.8173	2.01058		51.8107	0.0353487	32.0199	49.3668
50.3281	5.25844	80.5814	5.86411		51.4624	6.37992	2.62325	12.3742		48.7914	4.55294	1.27489	18.2978		54.6121	31.0453	20.9667	19.5151		47.0043	4.36257	16.4771	2.14375		51.8875	0	35.2225	51.1112
50.3919	5.14083	76.9424	5.38118		51.5313	6.35747	2.48307	12.1353		48.8539	4.5349	1.15798	19.9162		54.7286	30.3605	20.665	19.3876		47.0745	4.30251	17.7427	2.13573		51.9637	1.82782	37.5824	52.4763
50.4616	5.07573	64.3311	5.09117		51.6027	7.01877	2.25742	11.9998		48.9268	4.55361	1.20461	21.248		54.8531	29.6551	20.5679	19.2065		47.1371	4.25576	19.0993	3.47457		52.0725	15.9939	40.1667	53.3987
50.535	5.27473	53.3985	4.53636		51.6634	12.2523	2.11252	11.7984		48.9847	4.54436	1.09383	22.5547		55.0012	29.2114	20.2656	19.0348		47.2038	4.21988	20.1999	6.4275		52.1846	25.5014	42.5891	55.4849
50.6018	5.34064	44.9221	4.43663		51.7548	24.9085	2.21318	11.7741		49.0564	4.50846	1.08615	23.8552		55.1241	28.4915	19.9791	18.7756		47.27	4.20432	21.5142	9.88996		52.3107	29.3829	44.7144	56.1554
50.6774	5.10528	39.2487	4.39054		51.8445	33.1083	2.14706	11.6447		49.1198	4.50619	1.05946	25.3478		55.2556	27.8371	19.4442	18.5191		47.3429	4.18682	23.5211	13.1338		52.4102	32.1624	46.3097	49.2852
50.7496	5.04468	34.8775	4.35646		51.9185	38.57	2.21737	11.4719		49.1888	4.42983	1.23592	27.1762		55.3817	27.4263	15.9091	18.4972		47.418	4.16509	24.8445	15.5083		52.5355	35.9809	47.8661	42.2165
50.8228	5.1594	32.2024	4.27621		51.9919	43.0913	2.25448	11.4354		49.2483	4.38838	1.20912	28.9778		55.5216	26.7713	14.7658	18.4818		47.4792	4.12308	26.0566	17.9135		52.6617	39.3248	48.9979	37.6505
50.8859	6.15199	29.4839	4.16518		52.0604	46.9054	2.2998	11.2805		49.3307	4.31809	1.08467	31.4836		55.6641	26.201	14.0071	13.2328		47.5406	4.08987	27.0355	20.208		52.7735	42.1125	50.2331	34.6667
50.9559	5.04731	27.6309	5.00231		52.1283	50.1978	2.60605	11.1217		49.433	4.31762	1.15288	31.715		55.795	25.7281	13.5301	11.8371		47.6163	4.04936	28.2614	22.2924		52.8877	44.0487	51.3181	32.0338
51.0296	5.02105	26.2109	3.61263		52.1997	53.7112	2.35907	11.0103		49.5293	4.30555	1.07468	30.8995		55.9152	25.2916	13.1543	10.6556		47.6719	4.01777	29.3251	23.8693		52.9974	45.753	52.2523	29.8746
51.0934	4.7561	24.94	4.13423		52.2787	57.0548	2.26539	10.945		49.5904	4.24363	1.05911	28.7392		56.0538	24.92	12.9226	10.0776		47.7688	3.97512	29.8682	25.0649		53.1056	47.1128	53.7633	28.5925
51.1803	4.99941	23.9547	3.16605		52.3858	60.1746	2.33708	11.0005		49.6489	4.22275	1.03837	26.6671		56.1703	24.5548	12.645	9.61771		47.8464	3.97658	30.4248	26.0606		53.2271	48.7587	53.6439	27.4838
51.248	5.12351	23.0526	3.10688		52.5027	62.7197	2.2909	10.9146		49.7131	4.20201	1.0531	24.8367		56.3073	24.2085	12.4646	9.14387		47.9469	3.938	30.3344	27.12		53.3393	43.9723	47.7882	26.3313
51.3501	5.43079	22.213	3.13473		52.6069	64.3637	2.26249	10.7796		49.7866	4.13119	1.08662	22.9814		56.4288	23.9358	12.3354	9.11034		48.0453	3.88384	29.1765	28.3841		53.4444	38.9776	40.0313	25.439
51.446	5.36237	21.9505	3.02019		52.7107	65.9084	2.33705	10.716		49.8454	3.97051	0.47454	21.464		56.5499	23.6802	12.245	8.91975		48.1505	3.87115	26.73	29.3834		53.5655	34.2716	35.783	24.6252
51.5676	5.56888	21.3467	3.03888		52.7826	67.7797	2.34232	10.7134		49.9125	3.90983	4.01126	20.2296		56.627	23.523	12.1152	8.91997		48.2303	3.83324	24.8365	30.2355		53.6716	31.1195	32.4024	23.8736
51.6717	5.05081	21.0469	2.96954		52.8501	70.3979	2.33255	10.5732		49.9816	3.92803	10.7492	19.1393		56.7137	23.3511	12.0859	8.80724		48.3147	3.83642	22.4874	31.2792		53.7704	28.8914	29.8256	23.1618
51.7679	11.8494	20.7036	2.95449		52.923	69.3799	2.36678	10.4759		50.063	3.81385	13.2677	18.1258		56.7875	23.197	12.0416	9.01568		48.3869	3.83384	21.3101	32.1382		53.8718	27.1031	27.3659	22.539
51.8699	32.7216	20.3208	3.01492		52.9942	65.355	2.3587	10.4054		50.1305	3.78622	16.3342	17.1691		56.873	23.0649	12.0809	8.93841		48.4523	3.84993	20.4444	32.9113		53.9759	25.5214	25.552	21.7569
51.9669	42.6737	20.1029	3.00358		53.0627	60.3203	3.5007	10.4014		50.1868	3.79387	18.6879	16.5148		56.952	22.8686	12.1213	8.99173		48.52	3.83191	19.2699	33.5655		54.0871	24.0363	24.162	20.9402
52.0648	49.9934	20.3114	3.1149		53.1488	53.9591	26.3822	11.4788		50.251	3.6895	20.9621	15.8897		57.0318	22.8	12.157	9.16299		48.5813	3.85185	18.2701	33.6269		54.211	22.7139	22.9506	19.9681
52.1649	54.693	20.8268	3.1037		53.2148	49.5102	42.4727	9.95509		50.3374	3.61029	23.2495	15.438		57.1204	22.6489	12.1718	9.19548		48.6378	3.87017	17.1389	33.7222		54.3223	21.5825	21.6404	19.2397
52.2678	57.7867	20.8002	3.08584		53.2942	45.1554	48.6894	10.9934		50.3992	3.56497	24.9565	14.8958		57.1987	22.4785	12.3003	9.36361		48.7054	3.89141	16.3393	33.7033		54.4335	20.5752	20.6342	18.071
52.3726	60.8913	19.9268	3.02913		53.3596	41.9166	55.0536	11.7624		50.4742	3.53417	26.7601	14.4381		57.2804	22.4419	12.4906	9.45344		48.7677	3.89497	15.61	32.7362		54.5373	19.6612	19.6524	17.2264
52.4656	63.3701	19.5243	3.25792		53.4271	39.23	59.9933	11.8613		50.5388	3.50831	28.7269	13.9442		57.3509	22.2905	12.5787	9.56551		48.8326	3.85855	14.7354	31.131		54.6409	18.8515	18.7759	16.6994
52.5664	65.1079	19.6143	3.59544		53.5016	36.967	64.0492	11.8203		50.636	3.50956	30.2529	13.5172		57.4239	22.2618	12.756	9.78234		48.903	3.81545	14.1964	28.4552		54.742	18.1081	17.7643	16.4319
52.6372	66.4126	19.8021	3.08609		53.5887	34.6792	67.7709	11.8125		50.7364	3.47501	31.8941	13.1607		57.5	22.1289	12.8235	10.1449		48.9732	3.83205	13.6226	25.366		54.8502	17.1412	17.0968	15.8841
52.711	67.6969	20.1177	3.20561		53.6636	32.9458	70.6395	11.6251		50.8297	3.4626	33.2212	13.0545		57.5706	22.0129	12.8646	10.4747		49.036	3.8048	12.8936	23.7232		54.9229	16.5093	16.4532	15.2885
52.8001	69.277	20.2846	3.15522		53.7261	31.7488	72.1381	11.5749		50.926	3.4109	33.0416	12.803		57.6822	21.9375	12.9094	10.6333		49.1045	3.74982	12.389	22.5643		54.9918	15.9528	15.7596	14.6419
52.8646	69.8549	20.2533	3.24258		53.827	30.0804	73.7916	11.4942		51.0219	3.55652	32.0817	12.9413		57.7915	21.7307	12.7952	10.8787		49.1589	3.72376	11.8594	21.2888		55.0579	15.41	14.7415	14.0825
52.9335	69.1452	19.9398	3.26056		53.953	28.5848	75.0544	11.3358		51.1203	3.48838	30.9975	12.9558		57.9027	21.6971	12.6849	10.9119		49.2306	3.73346	11.2875	20.2845		55.1334	14.699	14.0344	13.5796
53.0079	70.5777	19.5369	3.17843		54.0644	27.1218	77.2908	11.1756		51.2229	3.47883	29.6373	12.8492		58.0162	21.6397	12.9815	10.8007		49.318	3.72481	10.695	19.3433		55.2035	14.1706	13.1664	13.0614
53.0722	68.5004	19.2904	3.10746		54.1745	26.083	68.5951	11.0701		51.3207	3.469	28.3612	12.6529		58.1304	19.7572	13.1341	10.8264		49.4125	3.65221	10.2219	18.543		55.267	13.6559	12.6455	12.6186
53.1496	62.9099	19.163	3.29686		54.2816	25.2609	57.1971	10.9781		51.4211	3.43563	27.0984	12.4311		58.2433	18.9799	13.2777	11.084		49.5102	3.67469	9.78394	17.8284		55.3464	13.2399	12.3924	12.2263
53.2174	59.0408	18.8895	3.24396		54.3789	24.5981	47.0252	10.8307		51.5177	3.41223	25.6163	12.1892		58.3565	18.5146	13.1967	11.0961		49.598	3.6925	9.43486	17.1852		55.4137	12.9443	12.1658	11.7642
53.2878	52.1877	18.7483	3.29598		54.4798	23.9314	38.6847	10.7379		51.6205	3.3707	24.1816	11.8815		58.4663	18.1304	13.3971	11.2776		49.6907	3.64462	9.06208	16.5161		55.4819	12.656	11.8588	11.5248
53.3584	46.1649	18.5976	5.13424		54.5845	23.3785	34.2579	10.6675		51.7203	3.35275	22.9436	11.4694		58.573	17.8511	13.4608	11.2516		49.7758	3.57767	8.58709	15.7157		55.5598	12.2124	11.6076	11.3605
53.4271	42.2185	18.5077	20.363		54.6887	22.8729	30.7863	10.4182		51.7812	3.94324	21.9927	11.1483		58.6918	17.6805	13.5232	11.29		49.8383	3.5065	8.25258	15.2647		55.6463	11.7812	11.4147	11.2389
53.5018	38.6183	18.3763	37.4009		54.8102	21.9373	28.0514	10.4015		51.8458	7.84222	20.9723	10.8385		58.797	17.4903	13.6823	11.4876		49.9031	3.57563	7.91218	14.7687		55.7237	11.2986	11.1586	11.0783
53.5708	35.9423	18.294	47.5617		54.9306	21.9629	26.1171	10.2528		51.9081	11.0804	19.9501	10.584		58.9106	17.3398	13.7224	11.6335		49.9951	3.63762	7.60939	14.1505		55.7891	10.9219	10.8591	10.9319
53.6683	33.4347	18.0477	52.9686		55.0405	21.8702	24.6513	10.1102		51.9797	13.2312	19.335	10.3023		59.0222	17.2322	13.8905	11.7749		50.0714	3.66339	7.3215	13.629		55.8575	10.546	10.6261	10.8484
53.7711	31.6201	17.8834	57.1193		55.1468	21.7681	23.3209	9.74975		52.0481	15.014	18.7109	10.0707		59.137	17.1076	13.9638	11.9547		50.1403	3.661	7.02725	13.2463		55.9548	10.134	10.3678	10.6747
53.8476	30.1485	17.9721	62.9415		55.2527	21.6541	22.2482	9.41518		52.1113	16.5719	18.0988	9.98592		59.252	17.0631	14.0355	11.9812		50.1946	3.652	6.93702	12.7901		56.0627	9.73595	10.1674	10.6151
53.9133	29.1842	17.64	65.2615		55.362	21.3796	21.476	9.28822		52.2041	18.1765	17.5017	9.81107		59.3644	17.0615	14.1159	12.3553		50.2645	3.65379	6.88019	12.3818		56.1677	9.42191	9.78141	10.4555
53.9759	28.5695	17.7139	68.0296		55.4485	21.2937	20.7222	9.38227		52.2761	19.9634	16.7646	9.66771		59.4716	17.0464	14.072	12.6306		50.3411	3.61529	6.79644	11.942		56.2774	9.09246	9.60837	10.3415
54.047	27.7812	17.4782	70.1529		55.5223	21.2453	19.9381	9.33986		52.3468	21.5601	16.0539	9.54134		59.5482	17.0774	14.0972	12.8043		50.4031	3.6177	6.64545	11.4492		56.4046	8.82113	9.36524	10.2658
54.1168	26.8835	17.3311	72.1951		55.6084	21.0805	19.4011	9.0452		52.4257	23.0241	15.4109	9.3724		59.6277	17.0905	13.3818	12.6159		50.4641	3.60342	6.50925	10.9908		56.5359	8.47418	9.17721	9.98486
54.1907	26.4181	17.1675	74.495		55.6785	20.8017	19.0201	8.76633		52.4956	24.6849	14.7964	9.26226		59.698	17.0732	13.942	12.6639		50.5425	3.5981	6.51317	10.5344		56.641	8.23299	8.96351	9.91084
54.2556	25.9715	16.9531	76.2029		55.7524	20.5984	18.6718	8.79675		52.5666	26.0513	14.3436	9.0996		59.778	17.1057	14.1801	12.7756		50.6061	3.57171	6.40505	10.1604		56.7513	7.94259	8.71482	9.8647
54.3295	25.1644	16.959	77.5527		55.82	20.4431	18.3932	8.92562		52.6324	27.3406	14.3411	9.04024		59.8561	17.1108	14.136	12.7263		50.6768	3.64704	6.25191	9.86317		56.8232	7.79582	8.53571	9.8255
54.4015	24.7102	16.6828	78.3819		55.8905	20.248	18.1042	8.71012		52.7067	28.7525	13.9125	8.88183		59.928	17.1299	14.1548	12.7065		50.7454	3.61591	6.1811	9.53726		56.9018	7.63344	8.26416	9.6979
54.4666	24.511	16.8276	78.6286		55.972	20.0467	18.237	8.32035		52.8126	30.6817	13.8383	8.76991		60.0012	17.0738	14.099	12.6031		50.8034	3.56378	6.05188	9.26995		56.9757	7.4489	8.02679	9.50802
54.534	24.1806	16.6056	83.069		56.0346	19.91	17.2661	8.02063		52.9168	32.9776	13.589	8.64682		60.0757	17.1373	14.1312	12.5876		50.8924	3.56452	5.981	9.32902		57.0411	7.32759	7.81929	9.37461
54.6064	23.6581	16.522	78.5367		56.1013	19.7617	17.0483	7.8831		53.0288	34.3865	13.376	8.60932		60.1522	17.1229	14.0764	12.6184		50.9837	3.55982	5.89237	9.20786		57.1079	7.20479	7.51995	9.25328
54.6726	23.454	16.4359	67.4844		56.1723	19.6385	17.1983	8.05036		53.1327	35.3458	13.0043	8.53297		60.2289	17.1459	14.0717	12.6951		51.0629	3.55438	5.77077	9.02482		57.1789	7.06811	7.251	9.31726
54.7368	23.3078	14.0884	56.4914		56.2477	19.4881	17.4217	7.67463		53.2058	35.569	12.8104	8.41572		60.2935	17.1076	14.0376	13.3376		51.1524	3.54857	5.66037	9.02948		57.2488	6.9573	7.11698	7.77818
54.8124	23.4956	11.5001	48.7915		56.3149	19.3875	17.2943	7.54971		53.272	35.2595	12.586	8.29844		60.3688	17.0472	14.0333	12.3778		51.2397	3.5162	5.56679	8.9896		57.3161	6.82113	6.95765	5.55208
54.9203	23.1069	12.2008	43.426		56.3865	19.2313	17.1486	7.30171		53.3425	34.6789	12.2623	8.23344		60.4388	17.0288	16.7412	12.7895		51.3043	3.50635	5.48015	8.84706		57.3842	6.67806	6.75463	5.11541
55.016	23.6236	12.1082	40.0278		56.4993	19.0361	17.1004	7.72688		53.4174	33.828	11.9334	8.01483		60.5172	16.9454	32.3851	12.6821		51.3653	3.50903	5.40039	8.69569		57.4584	6.61734	6.57337	4.74038
55.1165	23.8373	11.6575	36.9126		56.6047	18.9044	17.0112	7.84489		53.4842	33.0394	11.6678	7.91654		60.6547	17.0065	47.4637	12.7034		51.4451	3.50906	5.32416	8.68175		57.5287	6.46503	6.39314	4.37497
55.2174	23.6063	11.3741	34.5234		56.709	18.7767	16.633	7.85185		53.5507	31.9122	11.3039	7.82992		60.7586	17.0687	55.2671	12.7068		51.504	3.50171	5.21164	8.45117		57.605	6.34954	6.26569	4.1255
55.3196	23.4907	11.1903	33.1044		56.8131	18.6275	16.1395	7.77644		53.6184	30.7657	11.0144	7.71458		60.8696	17.1245	60.2854	12.6435		51.5753	4.17613	5.17577	8.25056		57.6761	6.27783	6.05212	3.95563
55.4261	23.0822	10.9374	31.8487		56.9174	18.5065	15.5855	7.55535		53.6923	29.7488	10.74	7.26305		60.9907	17.1702	63.5701	12.5895		51.6358	7.60555	5.05422	8.22204		57.7443	6.17895	6.04358	3.71174
55.5232	22.6954	10.5451	30.8886		57.0164	18.3978	15.2233	7.26873		53.7698	28.6511	10.4534	4.62872		61.1029	17.2573	66.2143	12.7087		51.7161	15.2158	4.97783	8.1154		57.8659	5.96649	3.42671	3.67723
55.6337	22.4332	10.5917	29.7045		57.122	18.3179	14.9248	6.98289		53.8462	27.5917	10.2845	4.77063		61.2252	17.0919	68.4525	12.6967		51.7982	19.0302	4.88744	7.95624		57.9678	5.81557	2.42675	3.58051
55.7386	22.0756	10.3774	28.959		57.2182	18.199	14.6677	7.04935		53.9087	26.7891	10.1138	5.38785		61.3395	17.2034	70.3159	12.5547		51.8856	23.434	4.85556	7.83658		58.0735	5.60918	2.15053	3.58725
55.8324	21.5676	10.2896	27.9707		57.3191	18.076	14.4482	7.0504		53.9788	25.9174	10.0396	5.81093		61.4537	17.2822	71.5625	13.069		51.9571	26.7223	4.75089	7.70267		58.1858	3.68251	1.92486	3.56959
55.9368	21.2147	10.2925	27.223		57.4251	18.0049	14.2854	7.07146		54.0464	25.1073	9.83459	6.15736		61.5662	17.3066	72.3118	17.2559		52.0254	29.7398	4.68307	7.51858		58.2928	3.10819	1.7558	3.5451
56.0399	20.886	10.2436	26.5278		57.5242	17.9041	14.1534	7.02192		54.1178	24.391	9.591	6.28211		61.6783	17.296	72.8719	36.0666		52.104	33.836	4.61191	7.5152		58.3989	2.72844	1.62734	3.59583
56.1086	20.6013	10.0896	25.8654		57.6305	17.8019	13.9833	7.0517		54.2046	23.4493	9.45198	6.21168		61.7929	17.2933	72.8357	50.2169		52.1737	37.1676	4.53313	7.41784		58.4795	2.60065	1.5047	3.60139
56.1841	20.2129	10.187	25.1224		57.7255	17.6877	13.8097	7.09523		54.3084	22.3705	9.36599	6.1615		61.9062	17.3084	73.3647	57.197		52.2405	39.075	4.55106	7.27948		58.548	2.45853	1.46529	3.63216
56.2502	20.1613	10.0708	24.6322		57.8357	17.1614	13.6509	7.05796		54.4108	21.4884	9.18791	6.05226		62.0256	17.3147	67.8662	62.7176		52.3665	42.5984	4.4493	7.15047		58.6158	2.40682	1.38567	3.69859
56.324	20.1359	9.80371	24.2054		57.9382	17.4431	13.5802	7.6591		54.5167	20.5801	9.09808	5.8525		62.1417	17.3134	65.0125	65.9659		52.4546	44.4801	4.4038	6.90431		58.696	2.27669	1.3633	3.81011
56.3924	19.9588	9.4751	23.9425		58.0329	17.5217	13.4808	7.06858		54.6221	19.7371	8.92153	5.67896		62.2461	17.3024	62.8792	68.4095		52.5499	46.5962	4.32844	6.93054		58.7613	2.18871	1.45723	3.84365
56.4608	19.7183	9.14265	23.3466		58.1356	17.2149	13.4189	7.07256		54.7267	18.9846	8.88348	5.55152		62.3593	17.2865	60.6674	69.7795		52.6454	48.599	4.29119	6.75299		58.8276	2.09416	1.5752	3.95561
56.5316	19.8409	8.6848	23.0825		58.2399	16.5722	13.3027	6.97068		54.8015	18.5742	8.77864	5.36719		62.4321	17.2987	59.1607	70.8453		52.7378	50.2062	4.22917	7.0112		58.9037	2.04238	1.51282	3.95188
56.6032	19.6863	8.44987	21.6725		58.338	16.0122	13.2096	6.98056		54.8731	18.1594	8.69793	5.13491		62.5049	17.2946	57.899	72.3621		52.831	51.9033	4.16143	6.77189		58.9729	2.04243	1.59601	3.91355
56.6806	19.8377	8.42013	22.4152		58.4409	15.4927	13.1674	6.9321		54.9371	17.9631	8.5771	4.96995		62.5702	17.2854	56.3948	72.877		52.9335	51.914	4.13308	6.70819		59.035	1.97369	1.50643	4.0659
56.7512	19.4334	7.96236	22.3301		58.5438	15.0102	13.0556	6.96099		55.015	17.915	8.44712	4.97911		62.6528	17.2697	55.227	73.3574		53.0258	50.0377	4.11285	6.61656		59.1055	1.86162	1.47714	4.16998
56.8226	19.2736	8.24459	22.3647		58.643	14.7106	12.9581	9.02606		55.0884	17.7225	8.2571	4.77937		62.7281	17.267	53.3296	73.3468		53.1332	45.7952	4.06927	6.50805		59.183	1.82664	1.38819	4.22201
56.8889	19.3138	7.7581	22.2646		58.7486	14.4343	12.7355	69.6996		55.1548	17.6428	8.16	4.5449		62.7978	17.251	52.0975	74.8622		53.2056	43.0192	4.01128	6.42566		59.2539	1.73364	1.51584	4.11998
56.9549	19.1288	7.97365	22.3873		58.8239	14.2149	12.711	83.6697		55.2267	17.4875	8.03508	4.44583		62.8696	17.2463	50.503	72.6076		53.2708	40.7478	3.96973	6.36145		59.3228	1.66474	1.51823	4.21652
57.0234	19.1902	8.0687	22.2139		58.8887	14.03	12.6382	82.8462		55.2973	17.3468	7.82681	4.34399		62.9461	17.2702	49.2045	68.51		53.3543	38.2795	3.93061	6.37041		59.4127	1.72317	1.56259	4.20517
57.1023	18.8119	8.17637	22.1431		58.9594	13.8525	12.4897	84.3808		55.3576	17.2353	5.9825	4.16866		63.0349	17.3034	47.9894	64.7099		53.422	36.504	3.90759	6.26093		59.5174	1.71287	1.45982	4.21498
57.1999	19.0616	8.29807	22.0375		59.0443	13.7163	12.4331	86.1871		55.4249	17.0943	6.50425	4.07354		63.1095	19.606	46.8815	61.8639		53.4906	34.762	3.82814	6.13674		59.6209	1.79812	1.38817	4.33242
57.2987	18.767	7.60423	22.1068		59.1099	13.4542	12.3662	88.2405		55.4881	16.9867	6.81038	4.02259		63.198	31.4954	45.8996	59.8272		53.556	33.2997	3.81636	6.14053		59.7329	1.78149	1.3763	4.29539
57.4015	18.836	7.79649	21.6255		59.187	13.2682	12.2943	89.3108		55.5534	16.8827	6.64596	4.01709		63.287	45.3904	44.678	57.4565		53.6156	31.9489	3.738	6.15463		59.8359	1.62332	1.53878	4.42776
57.4988	18.7031	7.97012	21.1652		59.2532	13.2013	12.4345	89.8195		55.6245	16.7298	6.31515	3.97716		63.3643	51.9794	43.8218	55.7427		53.6825	30.4873	3.48415	6.07372		59.9446	1.45895	1.55369	4.5919
57.5962	18.5401	8.09266	21.0002		59.3194	13.0853	11.9077	90.0285		55.7007	16.5543	5.95197	3.86061		63.4937	59.22	42.8404	53.8588		53.7567	29.047	3.41119	6.03469		60.0825	1.4327	1.37807	4.71766
57.6973	18.5026	7.52846	20.7176		59.3953	12.8876	12.5429	89.8429		55.7712	16.3551	5.67231	3.82156		63.6193	63.8968	40.7207	52.0675		53.8152	27.9775	2.63397	6.00467		60.1947	1.48192	1.34195	4.81285
57.7942	18.3978	6.70149	20.406		59.4649	12.757	12.305	90.7925		55.8713	16.1153	5.30259	3.7122		63.7369	67.3118	41.5614	50.4813		53.8739	26.9668	2.50206	5.9211		60.2895	1.5516	1.27472	4.90629
57.9008	18.2919	6.6368	20.041		59.5321	12.6578	12.0266	80.5128		55.9788	15.8379	5.15597	3.58803		63.869	69.8621	40.5368	49.0383		53.9254	26.1518	2.35816	5.867		60.3926	1.47518	1.24833	4.96225
58.0001	15.9678	6.73895	19.8013		59.6056	12.3789	11.5579	69.5616		56.0781	15.6009	4.9181	3.44307		64.0067	71.4745	39.9999	47.6064		53.9852	25.2051	2.29595	5.80022		60.4995	1.47814	1.21927	4.97353
58.0949	16.7395	5.64466	19.5735		59.6719	12.2629	11.0587	60.8368		56.1818	15.302	4.58214	3.39204		64.1585	72.8586	39.3497	46.3151		54.0641	24.1328	2.2329	5.74101		60.6049	1.36631	1.23646	5.07046
58.1799	14.9705	5.74787	19.2847		59.7357	12.2256	10.6545	52.1365		56.2864	15.0686	4.44375	3.53365		64.2726	74.6068	38.8962	45.2027		54.1261	23.2843	2.22296	5.73434		60.726	1.30897	1.33084	5.07965
58.247	14.6708	5.01091	18.9284		59.8269	12.0654	10.3128	46.3972		56.3898	14.8092	4.43796	3.45006		64.3985	72.9488	38.6394	44.0646		54.2129	22.2877	2.21352	5.67227		60.8301	1.35982	1.3899	5.19723
58.3153	14.2052	4.55266	18.9743		59.9466	11.9792	10.0271	41.4028		56.4812	14.6085	4.32662	3.27235		64.5192	68.0934	38.1833	43.2425		54.3175	21.162	2.13756	5.65077		60.9312	1.31027	1.35259	5.25211
58.3901	13.8225	4.37938	18.6594		60.049	12.0082	9.69895	36.6076		56.5861	14.3655	4.20205	3.26317		64.6383	64.2759	37.6819	42.4927		54.4123	20.2077	2.14808	5.50487		61.0355	1.37702	1.72205	5.26298
58.4518	13.765	4.80762	18.6075		60.1513	12.0246	9.48312	33.7863		56.6468	14.2475	4.10685	3.18192		64.7514	61.3845	37.4395	42.0273		54.5048	19.4013	2.10879	5.53176		61.1454	1.30809	1.60276	5.21805
58.5286	13.3206	5.26764	18.3882		60.2433	11.96	9.32638	31.5668		56.7127	14.0696	3.98137	3.02796		64.8608	59.1023	37.031	41.3102		54.593	18.6685	2.10597	5.32875		61.2588	1.23494	1.80561	5.20395
58.5952	13.2586	5.37602	18.2413		60.3491	11.7039	9.35056	29.7241		56.7824	13.9289	3.79023	2.87303		64.9774	56.9554	36.7221	40.6257		54.6565	18.1529	2.06301	5.07582		61.3625	1.45231	1.78421	5.14629
58.6624	13.1606	5.47292	18.1651		60.4535	11.4918	9.26902	28.3632		56.8499	13.7784	3.7186	2.78376		65.0843	55.3462	36.4747	39.8983		54.7156	17.8213	2.03933	4.56487		61.4722	1.30711	1.7668	5.12161
58.7343	13.3424	5.47067	17.9659		60.5471	11.406	9.21597	27.1554		56.9214	13.712	3.67142	2.58567		65.1921	53.9075	36.0779	39.4114		54.7811	17.5148	2.06484	3.61608		61.5508	1.26228	1.72001	5.14023
58.8004	13.3391	5.52636	17.7758		60.6587	11.4235	9.22495	26.2278		56.9973	13.5012	3.3793	2.77735		65.2716	52.8521	35.6599	39.4131		54.8491	17.3227	2.05877	3.44361		61.6208	1.24518	1.74978	5.06669
58.8885	13.2608	5.77995	17.5497		60.7591	11.3695	9.10554	25.5353		57.0648	13.3547	3.26443	2.38306		65.3441	52.0601	35.115	38.6769		54.9127	17.0701	2.1053	3.31532		61.6918	1.29566	1.73787	5.17725
58.9536	13.3026	5.38528	17.4972		60.8584	11.4406	8.93002	24.3894		57.1236	13.278	3.18075	2.51788		65.4208	51.1831	34.7887	38.0133		54.9747	16.8662	2.11477	3.32631		61.7606	1.3649	1.78145	5.22152
59.019	13.2829	5.49578	17.3062		60.954	11.238	8.69999	23.4582		57.1902	13.1828	3.14697	2.49837		65.5071	50.3451	34.3649	37.1818		55.0286	16.6426	2.10108	3.18188		61.8298	1.32637	1.84809	5.11616
59.0942	13.0201	5.47561	15.2729		61.0549	11.205	8.68289	22.7393		57.2611	13.0748	3.25413	2.10447		65.6023	49.4324	33.9473	37.0879		55.103	16.3261	2.14007	3.05243		61.8971	1.28743	1.81856	5.05429
59.1917	12.9117	5.63292	14.1732		61.1647	10.6802	8.58328	21.968		57.3321	12.9676	3.20165	1.96381		65.6711	48.5925	33.4444	36.4761		55.1599	16.0441	2.14532	3.02209		61.9627	1.27223	1.82384	5.01419
59.294	12.6599	5.43316	13.9303		61.2606	10.5829	8.35989	21.4842		57.3984	12.8864	3.18168	1.95198		65.7534	47.9086	33.1515	35.6837		55.2227	15.7968	2.20586	2.87251		62.0317	1.25615	1.54504	5.05573
59.3981	12.5811	5.35881	15.2407		61.3598	10.7945	8.07742	20.8272		57.4672	12.7127	3.05621	2.015		65.8237	47.3256	32.7476	35.1665		55.2963	15.5121	2.18451	2.78782		62.1018	1.21838	1.47727	4.99085
59.4648	12.5813	5.34213	15.3936		61.4635	10.6643	8.05862	20.4425		57.535	12.6473	3.01058	2.01064		65.893	46.6488	32.4928	34.3052		55.3552	15.2249	2.25784	2.68945		62.1746	1.16051	1.54697	5.03522
59.5385	12.373	5.14179	15.0006		61.5589	10.4952	7.67787	19.8051		57.6014	12.5159	2.84024	2.00582		65.9711	46.1874	32.0496	33.8294		55.4148	14.976	2.29371	2.54613		62.2439	1.35701	1.57477	4.96982
59.6262	12.4042	16.9548	14.4215		61.6604	10.4595	7.46812	18.7151		57.7008	12.3992	2.83081	1.985		66.0566	45.6683	31.7894	33.009		55.4655	14.7659	2.29964	2.64945		62.312	1.11253	1.61897	4.96685
59.6963	12.4719	58.4002	13.9096		61.7301	10.402	7.46884	18.3226		57.8	12.2033	2.75831	2.01861		66.1373	45.0713	31.4024	32.5374		55.5241	14.5476	2.34443	2.60893		62.3804	1.2364	1.64709	4.9604
59.7655	12.0345	80.9432	13.3642		61.8036	10.4821	7.29455	18.1352		57.9067	12.0057	2.76841	1.97261		66.2196	44.5005	31.1459	31.8852		55.5816	14.3089	2.42564	2.52831		62.4476	1.19086	1.78684	7.05104
59.8346	11.8171	84.9415	13.1113		61.8793	10.4561	7.55731	18.3707		58.0081	10.3357	2.70055	1.93928		66.3468	43.9614	30.7719	31.4896		55.6397	14.097	2.44869	2.57802		62.5304	1.15549	1.66845	24.0398
59.9049	12.0835	86.7035	12.7675		61.9522	10.4594	7.41167	18.3092		58.1163	10.7459	2.81518	1.99477		66.46	43.1744	30.606	30.962		55.7251	13.8156	2.41851	2.49952		62.6322	1.06688	1.68065	40.1187
59.9712	11.9983	88.3059	12.6077		62.0255	10.5004	7.26227	17.8137		58.2156	10.7883	2.51697	1.98695		66.5726	42.6687	30.2737	30.6429		55.8067	13.5242	2.42557	2.49677		62.7409	0.965981	1.60835	47.8374
60.0443	12.0116	88.7623	12.333		62.0858	10.4673	7.09505	17.5041		58.3193	10.6039	2.50373	1.97223		66.6907	42.1089	30.1885	30.0816		55.9338	13.1006	2.54405	2.52794		62.8503	0.898472	21.9225	55.2469
60.1091	12.1137	89.2575	12.2255		62.1513	10.5924	6.81704	17.2676		58.4186	10.5408	2.3789	1.97896		66.8299	41.4329	30.7064	29.6622		55.9953	12.935	2.51927	2.54716		62.9485	0.902279	45.0971	59.1666
60.1766	11.7359	90.4738	12.0774		62.224	10.4858	6.54561	16.8044		58.5229	10.2578	2.47384	1.92715		66.9353	40.8398	27.4966	29.2385		56.06	12.7423	2.47625	2.53038		63.06	0.419981	53.8308	62.2688
60.255	12.0302	91.5301	11.7079		62.3007	10.4667	6.60512	16.5834		58.6255	9.97798	2.45169	1.91134		67.043	40.3328	24.2472	28.9505		56.1239	12.5608	2.49302	2.61984		63.1803	23.9492	57.7446	65.3763
60.3276	11.9029	92.6414	11.5115		62.3696	10.4492	5.75355	16.2672		58.7254	9.71404	2.37929	1.85385		67.1538	39.7982	23.1664	28.7188		56.2042	12.3429	2.53883	2.73368		63.2838	39.9401	59.9766	68.4039
60.3948	11.9664	93.4397	11.4035		62.4467	10.486	5.50756	15.9813		58.8296	9.44935	2.33481	1.83321		67.2632	39.3212	21.7781	28.2013		56.2583	12.1906	2.60602	2.594		63.3699	45.6762	62.7412	70.3287
60.4886	11.4878	93.9683	11.0786		62.5137	10.4776	5.80363	15.843		58.9312	9.20434	2.28508	1.82401		67.3768	38.828	21.2814	28.2841		56.3208	12.006	2.60331	2.75582		63.4429	49.9856	64.8153	72.9238
60.6145	10.7261	94.7854	10.9362		62.5858	10.4822	5.51595	15.609		59.0327	8.99717	2.21989	1.7855		67.4871	38.3304	20.8271	27.9239		56.373	11.8614	2.6204	2.83709		63.5186	53.5651	66.379	74.5921
60.7262	10.473	95.1091	10.9935		62.6605	10.4668	5.099	15.5153		59.1337	8.76193	2.24236	2.53574		67.5969	37.9885	20.4278	27.634		56.4334	11.6839	2.70926	2.92171		63.5935	56.7095	67.8078	75.8745
60.8229	10.3495	96.2068	10.7658		62.7612	10.4878	5.01648	15.2989		59.2325	8.58298	2.55809	12.9735		67.7082	37.5992	20.0492	27.3268		56.494	11.5194	2.6944	2.87946		63.6614	59.4466	69.4577	76.8118
60.8918	10.6317	94.5284	10.6495		62.8651	10.449	5.07058	15.2356		59.338	8.42057	2.333	31.8537		67.8221	37.2371	19.6428	27.1863		56.5704	11.3504	2.73052	2.90537		63.7282	61.544	70.931	77.5786
60.9823	10.1652	82.739	10.6435		62.9243	10.4694	5.18018	15.0998		59.4565	8.14075	2.21445	39.9439		67.8897	36.9779	19.4392	26.925		56.6349	11.2128	2.74022	2.97568		63.8055	63.5298	72.0552	77.7613
61.0566	9.90181	67.7132	10.4152		62.9901	11.1627	5.19345	15.0754		59.556	8.04983	2.24774	45.6888		67.9715	36.764	19.3075	26.803		56.7017	11.05	2.78772	2.97093		63.872	65.0058	73.1068	79.9061
61.1276	9.31679	57.3059	10.3814		63.0778	30.529	5.21166	14.8973		59.6569	7.93431	2.24712	49.5542		68.0458	36.5759	19.181	26.5883		56.7677	10.9052	2.78509	3.09765		63.9449	65.5911	73.5851	78.6551
61.1993	9.16073	50.744	10.4832		63.1553	55.0492	5.21978	14.8128		59.7609	7.77084	2.26131	52.9074		68.1206	36.3721	19.1926	26.38		56.8311	10.7537	2.72391	3.08738		64.0145	65.0701	76.2318	73.8257
61.2661	10.053	45.9757	10.6443		63.2341	67.1264	5.56481	14.6715		59.8632	7.62359	2.21429	56.4091		68.2169	36.0347	19.1339	27.2396		56.8897	10.6609	2.8875	3.13617		64.0837	64.0477	73.4723	66.8415
61.3445	9.70083	42.4229	10.3533		63.3029	72.5842	5.28642	14.6311		59.9652	7.5243	2.19436	59.7599		68.2888	35.8803	19.2312	24.3218		56.9494	10.5594	2.29709	3.22729		64.1513	63.4543	68.5637	60.9395
61.4128	9.5306	39.5476	9.98467		63.3678	75.7881	5.25115	14.6404		60.0602	7.44228	2.17007	63.7958		68.3649	35.6898	19.2493	20.4221		57.0169	10.4196	2.33034	3.16047		64.2212	63.8666	60.054	54.6331
61.4783	9.11555	37.2256	10.0438		63.4424	79.0023	5.19989	15.6748		60.1611	7.3045	2.19557	66.835		68.4375	35.4344	19.3786	18.413		57.0857	10.2972	2.38548	3.14475		64.3284	70.3327	53.6133	50.8769
61.5428	8.98386	35.4362	9.80334		63.5033	81.1348	5.2743	14.9068		60.2682	7.2695	2.18723	69.4089		68.513	35.3521	19.6281	17.4594		57.1508	10.1723	2.45198	3.04631		64.4416	68.5314	49.2915	47.9125
61.618	8.71312	33.8014	9.52295		63.5924	83.1163	5.20191	15.8081		60.3723	7.22089	2.17183	72.0545		68.589	35.1323	19.7748	16.0664		57.221	10.0391	2.45809	3.14286		64.5433	63.718	46.4757	45.5819
61.6769	8.52134	32.805	9.39147		63.6632	84.5871	5.20346	16.2166		60.4723	7.00162	1.86542	74.445		68.6622	34.9888	19.9005	15.2706		57.2865	9.96718	2.42189	3.17051		64.6561	58.1919	44.1673	43.526
61.7447	8.60207	31.4188	9.37223		63.7278	85.3045	5.20492	16.3056		60.5744	6.88279	5.20373	76.4762		68.7443	34.7811	20.0356	14.6301		57.3511	9.86788	2.33083	3.19662		64.7232	55.1034	41.5967	41.6589
61.8242	8.54211	30.595	9.26396		63.8017	86.1399	5.28809	16.2746		60.6684	6.79397	24.2772	78.5706		68.8156	34.6129	20.0783	14.3411		57.4126	9.81073	2.29771	3.22857		64.7929	52.1546	39.6665	40.3635
61.9253	8.44195	29.8194	9.15034		63.8805	86.9183	5.22227	15.9657		60.7718	6.68256	39.0025	79.1994		68.9183	34.3553	20.1967	13.9438		57.4693	9.75413	2.30746	3.27017		64.8641	49.7251	37.9928	38.8761
62.0327	8.59455	29.1817	8.88182		63.9929	87.6917	5.77251	15.8361		60.8769	6.58959	48.6657	82.188		69.0341	34.0727	20.0796	13.6881		57.5312	9.6739	2.27045	3.30949		64.933	47.5729	36.4212	37.4762
62.1367	9.75892	28.8296	8.95191		64.059	87.9841	27.9141	15.6451		60.9809	6.52671	53.816	84.0407		69.1388	33.9401	19.9378	13.7689		57.5938	9.64506	2.26095	3.34952		64.9986	45.6672	35.2763	36.3284
62.2497	8.06564	28.3946	8.77728		64.1258	88.2029	75.1437	15.4227		61.0823	6.38062	58.4568	83.0341		69.2561	33.7053	20.1922	13.6703		57.6578	9.30405	2.267	3.38583		65.0656	43.9375	33.9893	35.3054
62.355	8.47417	28.0964	8.13369		64.1954	91.2469	81.0318	15.2263		61.1842	6.35705	62.3549	78.9801		69.377	30.6831	20.3655	13.7856		57.7217	9.03675	2.252	3.42933		65.1431	42.2234	32.6787	34.462
62.4634	8.54142	27.6188	7.83351		64.2653	92.028	83.0165	14.8936		61.2859	6.30167	66.0973	74.3263		69.4856	29.3649	20.5513	13.8417		57.7836	8.87226	2.26358	3.48971		65.2168	40.9348	31.6595	33.1753
62.5607	8.47015	27.3871	7.60778		64.3416	86.4131	83.3375	14.7962		61.4004	6.0882	70.2316	69.8448		69.606	28.5743	20.6093	13.9073		57.8461	8.73614	2.32289	3.67198		65.2888	39.789	30.6367	31.8978
62.6548	8.38156	26.8306	7.65921		64.413	79.1545	85.2853	14.7719		61.5219	5.95055	74.2366	66.0882		69.6838	28.1577	20.6991	14.1161		57.9085	8.61748	2.61865	3.40116		65.3629	38.6877	29.6924	30.7745
62.7557	8.25185	27.3591	8.0654		64.4825	72.4415	86.4922	14.4613		61.6349	5.90387	78.3783	62.4633		69.757	27.8097	20.7893	14.1856		57.9709	8.51322	2.27391	3.12202		65.4303	37.7724	28.6647	30.0996
62.8568	8.55723	27.3343	7.68301		64.5469	66.5641	86.9944	14.4102		61.7382	5.87994	81.3588	59.1917		69.8291	27.5366	20.7938	14.5019		58.0659	8.3799	2.25425	2.99356		65.4995	36.9204	27.4927	29.4097
62.9672	12.048	27.2985	8.27424		64.6272	61.5884	87.1266	14.3582		61.8362	5.82923	81.6004	54.8281		69.9227	27.3661	20.8101	14.8667		58.1555	8.26411	2.23601	2.85522		65.5765	35.9681	26.4477	28.9993
63.0768	56.0313	26.9789	7.03917		64.7139	55.1274	87.471	14.175		61.9383	5.77194	76.976	50.3571		69.9901	27.2085	21.283	15.1295		58.2685	8.17344	2.27704	2.91424		65.6431	35.2628	25.3915	28.4437
63.1714	83.6661	26.9149	7.30919		64.7877	51.5819	87.9666	13.8898		62.0369	5.76535	70.7525	47.129		70.0599	27.0444	21.0131	15.6234		58.3715	8.04561	2.25406	2.90631		65.7382	34.2775	24.4764	28.0475
63.2856	86.3658	27.0348	6.43326		64.8596	48.4309	88.2829	13.3331		62.1358	5.72903	65.4771	43.9774		70.1387	26.9338	21.1416	15.3876		58.4621	7.9479	2.29743	2.95439		65.8445	33.2411	23.936	27.2727
63.3982	88.7016	27.2695	6.34732		64.9259	45.9843	88.6282	13.1463		62.2411	5.77161	60.8137	40.9208		70.2192	26.7925	21.1466	15.3907		58.5701	7.83572	2.28149	2.94663		65.9423	32.4452	22.8419	26.6713
63.4974	89.2862	27.5335	6.13538		64.9964	43.9053	89.5329	13.1846		62.3388	5.76401	56.6183	38.6547		70.2848	26.7251	21.2179	15.2703		58.6597	7.79598	2.28526	2.96561		66.0464	31.5095	21.9512	25.8773
63.6044	90.8091	27.5339	6.00671		65.1071	41.0709	93.5885	13.0912		62.4476	5.7004	53.0509	36.3266		70.3642	26.6242	21.2738	15.5575		58.7501	7.73015	2.23736	2.97479		66.1533	30.6964	21.1349	25.3606
63.7039	92.0891	27.6108	5.94456		65.2182	38.8703	90.2959	12.858		62.5498	5.65606	49.9354	34.5303		70.4441	26.5561	21.3113	15.572		58.8121	7.7181	3.27469	3.00689		66.2605	29.9462	20.7082	25.0193
63.8097	92.2367	27.1064	5.80543		65.3257	36.9873	82.5561	12.6562		62.6156	5.63291	47.1051	32.7153		70.5075	26.4905	21.3335	15.6606		58.875	7.73111	8.35578	2.9864		66.3582	28.9952	20.4294	24.7486
63.9164	93.2246	26.7346	5.97012		65.4309	35.4011	73.6147	12.6641		62.6798	5.58133	44.5485	31.3928		70.599	26.4894	21.3332	15.8022		58.9364	7.7525	17.6004	3.05633		66.4618	28.1032	20.175	24.4924
64.0158	94.4577	26.3611	5.86176		65.5356	34.0874	64.2347	12.7539		62.7463	5.57823	42.205	30.4721		70.6951	26.4556	21.2684	15.9935		58.9977	7.74758	23.0501	3.0094		66.5791	27.5093	19.8561	24.0978
64.0861	94.849	26.041	6.48085		65.6401	32.9716	57.6475	12.2514		62.8198	5.5863	40.0881	29.5249		70.8326	26.4362	21.2313	16.1818		59.0593	7.7064	27.4002	3.04171		66.6967	27.0196	19.3669	23.7661
64.1587	94.734	25.9763	6.57373		65.7459	32.0882	51.5616	11.6151		62.8828	5.57595	38.0805	28.1912		70.937	26.53	21.4471	16.5205		59.1229	7.6619	30.8074	3.03443		66.8313	26.4395	19.0026	23.3479
64.2282	95.434	25.6006	5.96246		65.8511	31.2102	46.6611	11.6762		62.9435	5.48234	36.3382	27.8775		71.0491	26.5251	21.1181	17.6832		59.1872	7.6083	33.6518	3.0299		66.9776	25.7907	18.5151	22.9191
64.2953	95.0921	25.5242	5.94126		65.9575	30.538	42.9011	11.2832		63.0165	11.0427	34.6561	27.7112		71.1566	26.4617	21.2933	17.6015		59.2512	7.5431	37.0194	3.21929		67.0897	25.2735	18.0374	22.6364
64.3668	87.9843	25.3991	5.97844		66.0734	29.8442	40.0284	10.7135		63.0922	22.7352	33.1352	27.9334		71.2845	26.6088	21.3578	17.3034		59.3191	7.49133	38.381	3.05252		67.2003	24.777	17.6556	22.3246
64.4386	78.3554	25.1895	6.10854		66.1791	28.8559	37.6658	10.565		63.1656	30.227	31.6403	27.5565		71.3901	26.5781	21.2888	17.3899		59.3768	7.48001	40.155	3.03899		67.3113	24.3151	17.2814	21.8184
64.5015	71.8098	24.6567	6.10682		66.2882	28.7854	35.4898	11.4868		63.2656	38.1326	30.764	26.9442		71.5053	26.5051	21.4017	17.6197		59.4393	7.43749	41.9815	3.00491		67.4242	23.8671	16.6966	21.3793
64.5801	64.3589	24.7973	6.02691		66.3952	28.742	33.8991	11.5122		63.3349	42.8986	29.9012	26.5746		71.6188	26.4504	21.4067	17.4432		59.5029	7.42398	43.5687	3.04494		67.5378	23.4721	16.0418	20.9034
64.6484	58.4287	24.4533	6.2309		66.5031	28.6737	32.3577	11.2885		63.4131	47.6574	29.4529	26.2899		71.7353	26.5541	21.3183	17.5644		59.5667	7.39039	45.1861	2.98634		67.6517	23.0136	15.5326	20.5723
64.7139	54.1699	24.154	6.14015		66.5992	28.5291	31.123	11.0828		63.4928	52.0231	28.4491	25.9829		71.8469	26.5877	21.4485	17.4722		59.6302	7.34853	46.6579	3.00479		67.7193	22.7721	14.991	20.1962
64.7851	50.6315	24.0386	6.19184		66.7055	28.4201	29.9705	10.8823		63.5637	55.055	27.5284	25.5035		71.9613	26.5331	27.276	17.5186		59.6869	7.36558	48.4916	3.02645		67.7953	22.4997	14.5214	19.886
64.8547	47.769	23.9686	6.08595		66.8107	28.1229	28.8373	10.7593		63.6694	58.9046	26.9637	24.9883		72.066	26.5236	58.4684	17.5238		59.7544	7.37248	50.5979	2.99233		67.8668	22.2914	14.126	19.5198
64.9212	45.5331	23.6964	8.14172		66.9071	27.7406	27.8931	10.9008		63.7755	62.52	26.4788	24.3069		72.1782	26.5887	66.5616	17.6883		59.8436	7.36184	52.2199	2.96522		67.9426	22.0291	13.7212	19.2011
64.995	43.3643	23.6311	28.9784		67.0126	27.2676	27.2065	10.7406		63.8866	66.6134	25.9083	23.6956		72.2927	26.6852	69.0656	17.4089		59.9279	7.32883	53.6926	3.01047		68.0247	21.8314	13.3007	18.851
65.0779	41.6288	23.3332	60.8189		67.1143	26.9087	26.5322	10.6651		63.9952	70.3244	25.5617	23.1107		72.4028	26.689	72.0431	17.4199		60.0184	7.34369	54.7161	3.0073		68.0967	21.5402	13.0057	18.5783
65.1847	39.472	23.394	73.866		67.216	26.5267	26.0413	10.7326		64.1019	74.7457	24.9842	22.5237		72.5192	26.7586	73.7283	17.5684		60.1206	7.30931	55.2572	3.27584		68.1852	21.4108	12.5993	18.3308
65.2519	38.3587	23.3344	81.2771		67.3222	26.2023	25.5439	10.2285		64.2075	78.8167	24.6757	21.9168		72.6208	26.8338	75.1239	17.066		60.1779	7.26519	55.1259	7.30492		68.2517	21.1128	12.3063	18.0691
65.3252	37.4431	23.1264	83.5966		67.4284	25.9828	24.8455	10.7804		64.3123	80.2801	24.2415	21.3571		72.7427	26.8109	76.9845	17.5405		60.2432	7.24402	54.2487	12.5003		68.3181	20.9025	11.9532	17.7674
65.399	36.3546	23.2502	85.1024		67.4924	25.7871	24.2252	10.6845		64.4168	77.9759	23.8617	20.8927		72.8538	26.8511	78.384	17.4828		60.2986	7.23891	51.4156	20.0347		68.3851	20.7491	11.6888	17.4851
65.4594	35.6056	23.1403	85.4855		67.5676	25.6857	23.6565	10.7391		64.5213	73.1043	23.4335	20.3437		72.9587	26.8428	79.6919	17.4503		60.3607	7.25312	47.913	24.3821		68.4599	20.5588	11.4912	17.2393
65.5285	34.9361	22.9451	85.4561		67.6425	25.5162	23.4292	10.692		64.6259	69.0113	23.0565	19.9176		73.0691	26.8572	80.9137	17.3677		60.4221	7.22923	44.6858	28.1617		68.5249	20.3916	11.2848	16.8777
65.5977	34.2442	22.925	86.6541		67.7105	25.3686	22.1469	10.5032		64.7481	64.3818	22.4691	19.3349		73.1792	26.8479	82.635	17.3141		60.4857	7.18295	42.0079	31.66		68.6001	20.2053	10.9427	16.5974
65.6711	33.4747	22.7036	88.4772		67.7816	25.1975	22.2186	10.6292		64.8533	60.6457	22.1865	18.9638		73.2943	26.8467	84.0081	17.357		60.5466	7.15097	39.5799	34.0788		68.6729	20.0028	10.6902	16.2368
65.7319	33.0126	22.7206	90.0164		67.8578	25.1096	22.1784	10.5434		64.9582	57.5267	21.8382	18.7302		73.4107	26.8033	84.3468	17.3438		60.6121	7.14861	37.2443	37.7802		68.7803	19.6085	10.4711	15.9262
65.8048	32.4155	20.0608	91.2028		67.9193	24.9313	22.1623	10.4884		65.0617	54.8377	21.4472	18.432		73.5261	26.8014	83.7317	17.2398		60.6737	7.11111	35.4325	39.1008		68.8881	19.2589	10.2077	15.6941
65.8782	31.9997	18.0684	92.1626		68.0094	24.941	21.9892	10.3528		65.1653	52.2645	21.1543	18.2042		73.5998	26.8125	75.5788	23.5585		60.737	7.12891	33.4467	41.0403		69.0001	18.9517	5.27041	15.309
65.9448	31.4263	18.3176	92.6257		68.072	24.7946	21.6518	10.4568		65.269	49.946	20.8196	17.993		73.6724	26.802	69.5817	48.0827		60.8011	7.05338	31.7419	42.6592		69.0747	18.674	3.85362	15.0334
66.011	31.0037	18.4935	93.3818		68.149	24.7482	21.0854	30.0295		65.4047	47.4122	20.4897	17.7594		73.7506	26.7771	67.119	65.2402		60.8677	6.99926	30.3683	44.9393		69.1428	18.413	3.27631	14.7417
66.075	30.7069	17.5706	93.4226		68.2163	24.6759	20.5042	89.8261		65.511	45.5166	20.2015	17.5603		73.82	26.7767	64.4854	68.6387		60.9261	6.91306	29.0993	47.0863		69.2064	17.855	2.85313	14.4759
66.1494	30.268	17.1398	94.5111		68.2819	24.5648	20.0571	89.9753		65.6179	43.6888	19.8743	17.3547		73.894	26.7814	63.0107	70.8398		60.9907	6.94845	27.8798	48.9972		69.3145	13.2581	2.63297	8.97542
66.2134	30.8971	16.3211	97.8509		68.3578	24.3973	19.5793	92.8218		65.723	42.093	19.6279	17.158		73.9654	26.7844	61.4316	73.382		61.059	6.94928	26.646	50.6779		69.3858	12.5681	2.40677	8.05081
66.3132	31.1738	15.7469	95.4836		68.4238	24.3632	19.1783	93.8993		65.8298	40.5655	19.3418	16.9457		74.0451	26.7796	60.0679	75.1531		61.1327	6.95183	25.5576	53.3892		69.4566	12.1047	2.19888	7.4445
66.4231	31.2101	15.2608	87.2681		68.5238	24.281	18.9406	95.5196		65.8949	39.6311	19.0083	16.6848		74.121	26.7419	58.6923	76.8441		61.232	6.96127	24.5703	54.6785		69.5179	11.7879	2.04005	7.00238
66.5255	31.2711	14.7788	75.5051		68.5991	24.2165	18.7555	89.2445		65.9618	38.8112	18.799	16.5675		74.1875	26.7873	57.4423	78.4084		61.3264	6.95917	23.5879	56.5826		69.5902	11.4975	2.00253	6.79652
66.5945	31.109	14.8075	64.5926		68.6576	24.1772	18.4644	61.5707		66.0381	37.8593	18.5763	16.3626		74.2639	29.8265	56.0377	79.548		61.425	6.93417	22.7093	57.1614		69.6579	11.2693	1.87029	6.72856
66.6643	30.7673	14.4485	56.6535		68.7314	24.0828	18.2995	51.34		66.1015	36.8611	18.3487	15.9194		74.3518	48.3813	54.8827	80.591		61.51	6.92095	21.771	56.1755		69.7323	11.16	1.84793	6.55949
66.7412	30.426	14.5421	50.6117		68.8122	24.0251	18.1317	42.9944		66.1684	36.5639	18.1111	13.3498		74.4445	66.0262	53.9225	81.6957		61.6057	6.91781	20.7981	54.3633		69.7948	11.0272	1.82677	6.50315
66.8249	30.0478	14.4355	46.3324		68.8859	23.9479	17.9419	37.6204		66.2334	36.2029	17.828	12.5365		74.5361	71.4765	52.9344	82.8652		61.7074	6.90335	20.0165	50.4463		69.8727	10.9431	1.8402	6.53936
66.8963	29.8947	13.8835	42.9989		68.9507	23.8618	17.8219	34.1362		66.3103	35.4544	17.6458	13.4199		74.6522	74.9075	52.2597	83.7678		61.7986	6.90933	19.3099	47.8939		69.9461	10.8426	1.82125	6.42557
66.963	29.8846	14.1036	40.3382		69.0218	23.7955	17.6146	31.737		66.377	35.1877	17.4189	13.9915		74.7646	77.485	51.6382	83.978		61.8612	6.8799	19.0681	46.1605		70.008	10.776	1.96052	6.45674
67.0309	29.7461	14.1914	38.2383		69.1001	23.537	17.5205	30.0658		66.4557	35.0963	17.2161	14.0062		74.8914	80.4823	51.076	86.0446		61.9236	6.8782	18.8679	43.6909		70.1111	10.7388	1.96834	6.4305
67.0974	29.42	14.0819	36.5279		69.1779	23.6091	17.418	28.6572		66.5243	34.8383	16.7618	13.9762		75.0081	82.2853	50.3795	79.9255		61.9907	6.87418	18.6032	42.123		70.2188	10.6639	2.02347	6.48533
67.167	29.2036	13.9603	35.1536		69.2423	24.1977	17.3956	27.4685		66.5957	34.3638	15.7827	13.687		75.1351	84.49	49.6789	71.9594		62.0478	6.85413	18.2326	40.372		70.3244	10.6088	1.99596	6.54349
67.245	28.6978	13.73	33.9397		69.3065	23.9835	17.2436	26.5831		66.669	33.8869	13.9325	13.4222		75.2522	86.1174	49.3361	67.0519		62.1155	6.83662	17.9949	39.0669		70.4499	10.5526	1.90596	6.50555
67.3148	28.5602	13.5525	33.0365		69.3744	23.6952	17.1206	25.7988		66.7335	33.4305	14.907	13.0639		75.3633	86.9664	48.778	64.61		62.1739	6.83893	17.7855	37.8729		70.5503	10.4905	1.85461	6.48082
67.3738	28.4143	13.3256	32.4171		69.4512	23.0678	17.0192	25.0865		66.801	32.9762	15.0283	12.7044		75.4814	87.8255	48.4958	62.8624		62.241	6.82346	17.4114	36.0252		70.6588	10.4588	1.85406	6.53756
67.4434	28.1484	12.8257	31.6653		69.5108	22.612	16.9734	24.4571		66.875	32.455	15.0062	12.3927		75.5911	83.4518	48.1581	61.0667		62.3017	6.82368	17.0429	34.9914		70.7619	10.507	1.84576	6.61283
67.5167	27.9866	12.8634	31.0703		69.5915	22.0694	16.908	24.0225		66.9774	31.7805	14.7353	12.0772		75.7025	77.2276	47.4186	60.0074		62.3612	6.81244	16.6509	34.0567		70.8683	10.4639	1.76535	6.67358
67.5969	27.9315	12.4436	30.5374		69.7	21.4909	16.7129	23.2582		67.0747	31.0059	14.5233	11.7344		75.8197	73.6968	47.1356	58.4193		62.4243	6.7946	16.1744	33.0647		70.9415	10.3925	1.78927	6.76055
67.6719	27.7848	12.1506	29.9167		69.7702	21.1415	17.5698	22.821		67.1858	30.2688	14.0367	11.4378		75.9641	70.6762	46.6379	57.1457		62.4935	6.78649	15.8212	32.1697		71.0219	10.4274	1.79138	6.72535
67.7349	27.5239	12.096	29.4627		69.8315	20.7933	16.9239	21.5733		67.2884	29.5453	13.6229	11.1387		76.075	68.8784	46.1758	55.855		62.5685	7.11562	15.5134	31.1862		71.0875	10.3922	1.63807	6.86109
67.8039	27.328	11.8383	29.157		69.9224	20.4109	17.2288	21.7112		67.3849	28.9476	13.3059	10.837		76.1902	67.1766	45.7681	54.9239		62.6597	20.8712	15.1491	30.259		71.161	10.4305	1.43537	6.77224
67.8721	27.1686	11.8356	28.4954		69.9878	20.1176	17.0191	21.6918		67.4928	28.2169	12.8855	10.395		76.3242	65.1947	45.1485	54.0206		62.7368	32.914	14.8209	29.513		71.2186	10.3386	1.52432	6.85559
67.9656	27.2342	11.9806	28.3229		70.0554	19.8903	16.4228	21.6653		67.5936	27.6558	12.3888	10.0164		76.4293	64.0258	44.413	53.0986		62.8148	41.6725	14.5032	28.663		71.2964	10.4206	1.55435	6.86368
68.0345	26.9428	11.8116	27.9515		70.1306	19.674	15.8462	21.5247		67.6981	27.0203	11.8732	9.55017		76.5591	62.8527	43.8935	52.7549		62.9095	47.8321	14.1126	27.8014		71.3667	10.3478	1.76476	6.9856
68.1054	27.0011	11.4186	28.0744		70.1937	19.494	15.3405	21.3215		67.8068	26.3889	11.3503	9.27494		76.6783	61.2781	43.389	51.7863		63.0017	54.9069	13.7477	26.9396		71.4417	10.3626	1.56498	6.87033
68.18	26.8453	11.2025	28.487		70.2657	19.3209	14.913	20.8918		67.9137	25.8761	10.9127	8.99866		76.7935	60.1969	42.8961	51.0979		63.1072	61.4048	13.3483	26.0054		71.5145	10.1949	1.57507	6.69905
68.2558	26.6451	11.5144	28.3521		70.3348	19.1785	14.5425	20.5758		68.0395	25.311	10.5152	8.72305		76.8761	59.5393	42.4339	50.5451		63.1978	65.6549	12.9684	25.2065		71.5847	10.2148	1.40019	6.92407
68.3228	26.7898	11.3935	28.0235		70.3999	19.0535	14.2743	20.2325		68.1587	25.01	10.0274	8.55617		76.949	58.7748	42.0894	49.7256		63.2829	68.9556	12.6254	24.4695		71.6558	10.226	1.46658	6.92044
68.3883	26.7465	10.6181	28.2344		70.4698	18.8788	13.8372	20.018		68.2622	24.6644	9.95511	8.44848		77.0263	58.2411	41.6281	49.1646		63.3679	71.5107	12.2604	23.6943		71.7249	10.2263	1.41392	6.9977
68.4599	26.7001	10.7805	28.4083		70.5349	18.6135	13.478	19.7421		68.3328	24.5061	9.72604	8.18163		77.0986	57.6956	41.0785	48.5317		63.463	73.7941	12.0257	22.9944		71.8007	10.1661	1.48433	6.90746
68.5277	26.7391	10.7047	28.2511		70.6104	18.568	13.337	19.6005		68.401	24.3119	9.5421	7.90428		77.1754	57.133	40.6563	48.2435		63.5584	75.4565	11.7083	22.6811		71.8639	10.0863	1.60107	6.98188
68.5941	26.3821	9.84696	28.3576		70.6765	18.4587	13.2009	19.3923		68.4711	24.0834	9.3174	7.74282		77.2566	56.5115	40.4785	46.6642		63.6506	76.6855	11.3688	22.4834		71.9771	10.0162	1.61524	6.96227
68.6951	26.3838	8.89091	28.3875		70.7598	18.2199	13.1432	19.2498		68.5537	23.8338	9.17524	7.65185		77.3291	56.0311	39.8864	46.9468		63.7415	77.4956	11.0511	22.1294		72.0843	9.99616	1.97432	6.87572
68.7962	26.2776	8.74821	28.5024		70.8617	18.0134	12.9918	19.0274		68.6202	23.591	8.99174	7.52728		77.4064	55.5823	39.7914	46.1355		63.8366	77.9884	10.7949	21.7591		72.1955	10.0103	1.93252	7.00069
68.8931	26.1441	8.4083	28.457		70.9301	17.7698	12.8184	18.9538		68.6922	23.3492	8.75772	7.73119		77.4793	55.0648	39.2939	46.1948		63.915	76.1609	10.4869	21.4888		72.3046	9.98336	2.00076	7.15097
68.9928	26.1441	8.63604	28.1002		71.0084	17.5937	12.7056	18.8427		68.7546	23.1588	8.41312	7.43986		77.5569	54.8029	38.8798	45.7001		64.0003	72.7315	10.2694	21.2071		72.3666	10.0648	2.14799	7.29646
69.0955	26.0705	8.67513	27.9803		71.0794	17.4468	12.3393	18.8832		68.8224	22.9726	8.28974	7.32205		77.6321	54.2899	38.4149	44.6947		64.0608	69.87	10.008	20.6941		72.4435	10.1244	2.2794	7.52144
69.208	24.842	9.07302	27.6167		71.1564	17.3293	11.8225	18.8382		68.8892	22.796	8.02304	7.10736		77.714	54.0515	38.3921	43.7237		64.1257	66.5566	9.77497	20.2778		72.5153	10.3772	2.19778	7.75329
69.3174	22.444	9.10192	27.4098		71.2297	17.1686	11.4327	18.6459		68.9589	22.2066	7.78181	6.95459		77.7952	53.6117	37.9961	42.871		64.1898	63.4794	9.5901	19.8852		72.5786	10.2951	2.15352	7.9044
69.4146	21.1272	9.19388	27.0879		71.3019	17.2438	11.2177	18.5813		69.0259	21.7762	7.54278	6.77445		77.8992	52.8148	37.8095	42.2419		64.2434	61.3836	9.44963	19.5224		72.6542	10.3029	2.10831	7.98211
69.5216	20.0277	9.44977	26.8639		71.3889	17.1869	11.1583	18.3986		69.0909	20.0143	7.41484	6.53592		78.012	52.3092	37.0659	41.7462		64.322	58.3728	9.29493	19.1949		72.7178	10.2759	2.06246	8.0608
69.6288	19.3271	9.62588	26.5359		71.4589	17.187	10.8952	18.4084		69.1595	20.1245	7.45728	6.34743		78.1191	51.7404	31.2248	40.9616		64.388	56.2813	9.12067	18.8053		72.7941	10.1655	2.05532	8.07851
69.7292	18.778	9.45807	26.4168		71.5251	17.0855	11.0008	18.3291		69.2253	20.2974	7.2773	5.99397		78.2317	51.1714	28.9629	40.4815		64.4524	54.4134	8.9365	18.4597		72.8617	10.1329	2.09762	8.15726
69.8358	18.3145	9.51212	26.087		71.597	17.0325	10.8387	18.1886		69.306	20.3513	7.21679	5.95531		78.3459	50.6246	27.2816	39.992		64.5238	52.5721	8.80924	18.0712		72.9384	10.086	2.04998	8.17851
69.9406	18.0198	9.20549	25.7323		71.6676	16.8983	10.7382	19.2217		69.4123	20.044	6.99468	5.80003		78.4602	50.2142	26.4769	39.6389		64.5836	50.8784	8.69198	17.6602		73.0074	10.1092	2.21353	8.12092
70.0461	17.9774	9.22618	25.4951		71.7398	16.6577	10.6969	16.9698		69.5167	19.7026	6.84952	5.62386		78.5731	49.7266	25.8482	39.0061		64.6451	49.2282	8.54929	17.4211		73.0741	10.1273	1.92779	8.17855
70.1476	18.136	9.38177	25.1328		71.8021	16.4619	10.3525	18.3561		69.5873	19.3596	6.63523	5.16121		78.6879	49.2375	25.2898	38.6978		64.7056	47.858	8.43864	17.0508		73.1503	10.1249	1.88039	8.12403
70.2586	18.0962	9.53476	24.9892		71.8698	16.2866	10.1746	19.6327		69.6503	19.0326	6.51473	5.23995		78.7667	49.0344	24.9801	38.4548		64.7777	46.5037	8.36497	16.7512		73.2148	10.0911	1.92565	8.08721
70.3605	17.8622	9.47069	24.8266		71.9766	16.2598	9.98733	20.1129		69.7172	18.6395	6.4156	5.22064		78.845	48.686	24.8053	37.9849		64.8397	44.9576	8.23441	16.4254		73.2858	10.11	1.93978	8.10468
70.4634	18.0555	9.42506	24.4882		72.0495	16.137	9.90138	20.4782		69.7903	18.2909	6.32373	5.15497		78.9186	48.4156	24.5777	37.6555		64.8999	43.753	8.13406	16.2004		73.3796	9.94824	1.92262	7.74006
70.5693	17.6965	9.55166	24.4045		72.1201	16.0859	9.49078	20.5804		69.8585	17.968	6.20792	5.12688		78.9911	48.1207	24.5316	37.348		64.9596	42.6662	7.81468	15.9062		73.4839	10.024	1.90289	7.81154
70.6712	17.5489	9.52108	24.3007		72.1875	16.1418	9.74555	20.702		69.9229	17.6103	6.19524	5.10065		79.0623	47.9129	24.5691	37.078		65.0193	41.5922	7.68247	15.6392		73.5965	9.92164	1.91233	7.95361
70.7776	17.6251	8.54589	24.0935		72.255	16.084	9.53012	20.8127		69.9922	17.3022	6.00078	5.09147		79.1409	47.6244	24.6955	36.8323		65.101	40.225	6.95568	15.3727		73.6998	9.90371	1.95484	8.0364
70.8855	17.2428	62.9838	24.1719		72.3292	15.8294	9.55087	20.7039		70.0548	17.0507	5.84484	5.47867		79.2157	47.4434	24.7767	36.3686		65.2076	38.754	6.2242	15.0662		73.8052	9.8504	1.85939	8.02445
70.955	17.4168	92.4028	24.13		72.3993	15.3373	9.51131	20.7005		70.1162	16.7785	5.86253	5.37683		79.2952	47.236	24.918	36.4067		65.2925	37.5861	5.93082	14.7291		73.9201	9.86732	7.07265	8.01912
71.0237	17.086	93.9017	23.9689		72.4728	15.3985	9.18069	20.6339		70.1921	16.4942	5.8118	5.05129		79.3671	46.8941	25.0848	36.0652		65.3815	36.5299	5.72909	14.5262		74.027	9.8223	53.5439	8.07794
71.0901	16.6929	94.5726	23.9126		72.5406	15.1659	9.02748	20.5295		70.2511	16.2297	5.76437	5.06077		79.4489	46.6595	25.2241	35.8279		65.4596	35.5162	5.56332	14.2757		74.1398	9.84549	70.8983	8.00871
71.1625	16.0811	95.763	23.7059		72.6163	15.3269	8.86741	20.301		70.3198	16.0012	5.7227	4.99515		79.5217	46.5672	25.3063	35.688		65.5455	34.6819	5.47243	14.026		74.2582	28.1452	73.9888	7.96425
71.2434	16.3176	96.0922	23.4888		72.6847	15.2406	8.88696	20.3812		70.3842	15.8173	5.74244	4.99381		79.6051	46.2688	25.351	35.4451		65.629	33.8365	5.37015	13.7536		74.372	60.7033	75.4082	6.21735
71.3122	16.3257	96.7594	23.5202		72.7554	15.357	8.93275	19.9221		70.4593	15.5826	5.64399	4.93699		79.676	46.0961	25.1407	35.2781		65.6924	33.3986	5.20638	13.5495		74.4852	69.8124	76.8388	44.1494
71.3735	16.2286	97.696	23.4162		72.825	15.3426	8.9525	19.968		70.5263	15.3169	5.59791	4.86203		79.7716	45.8677	25.0231	34.8947		65.7554	33.0541	5.10853	13.3747		74.5937	72.3232	77.8487	69.0988
71.4531	16.076	98.6927	23.303		72.8973	15.3149	9.05651	19.5598		70.6451	14.9861	5.52202	4.82695		79.8852	45.494	25.1481	34.4619		65.821	32.8776	5.07769	13.1508		74.7222	74.6434	79.1281	75.8863
71.5194	16.1728	98.8239	21.4304		72.9636	15.2807	9.07019	19.4659		70.7447	14.6791	5.5136	4.77515		80.0055	45.2308	25.2537	34.2739		65.8826	32.4856	4.962	12.9358		74.8272	76.6771	79.7831	78.8536
71.5793	15.9802	99.0632	19.039		73.047	15.267	9.05393	19.1584		70.8465	14.3622	5.57377	4.79213		80.124	44.9798	25.4098	34.7502		65.9447	32.1429	4.92712	12.7661		74.937	78.4016	80.3782	81.2379
71.645	15.9027	98.8984	19.2463		73.115	15.1796	9.67837	18.3741		70.9504	14.0279	5.56752	4.71141		80.2377	44.7279	25.5738	26.7996		65.9966	31.8155	4.89663	12.5199		75.0448	79.7967	80.7809	82.9261
71.7201	16.0038	98.9531	20.6644		73.1837	15.138	8.91425	17.8735		71.0507	13.749	5.405	4.999		80.3582	44.1371	25.6129	24.2805		66.0559	31.5698	4.8671	12.3522		75.114	80.7218	81.3906	84.6035
71.8098	15.7625	99.5054	20.8839		73.2518	15.1227	8.95171	17.723		71.153	13.4388	5.35842	39.3655		80.4405	41.1311	25.865	23.016		66.1152	31.0967	4.82842	12.1998		75.1924	78.4925	82.1229	85.6924
71.8746	15.3901	99.4353	19.9952		73.3196	15.2948	8.96116	17.3781		71.2551	13.2077	5.3508	75.2122		80.5172	39.3168	25.8218	22.3551		66.174	30.6814	4.83638	12.1028		75.2754	70.9477	82.5947	86.776
71.9813	14.5472	99.7557	19.0187		73.3879	15.1663	8.96663	17.3213		71.3564	13.054	5.34378	84.1093		80.5997	38.2537	26.45	21.8622		66.2337	30.2612	4.82384	11.9519		75.3693	71.0151	83.7044	87.4526
72.0524	14.4463	99.2508	18.4974		73.4575	15.0407	9.02481	17.5204		71.4546	13.0195	5.26164	86.0528		80.6712	37.4779	26.6886	21.3069		66.3093	29.7844	4.83183	11.7011		75.4468	71.465	82.722	87.8342
72.1188	14.624	96.6923	18.078		73.529	15.091	9.09261	17.2403		71.5579	12.6983	5.19408	87.6727		80.7492	36.9257	26.4678	21.0145		66.3688	29.3629	4.85394	11.5797		75.5169	68.5689	78.1622	88.3666
72.1936	14.422	83.4215	17.6373		73.6001	15.0818	9.01255	16.9047		71.6656	12.4275	5.18789	88.8157		80.8227	36.5235	26.6635	20.6233		66.4311	28.933	4.91978	11.3912		75.5886	62.8649	71.4217	88.6535
72.2594	14.3262	68.9325	17.2276		73.6668	15.022	9.07062	16.4736		71.7573	12.2248	5.20141	89.8927		80.9036	36.1188	26.6305	20.2092		66.4906	28.5082	4.95009	11.2111		75.671	59.7619	66.3517	88.5076
72.3352	14.1087	59.6263	17.0814		73.7338	15.0344	9.0356	16.0756		71.8484	12.0681	5.16518	90.9626		80.9882	35.7556	26.7168	20.1472		66.5545	28.0701	4.89344	10.9625		75.7498	66.1537	60.9305	88.845
72.404	13.3376	53.266	16.8935		73.8037	14.9968	9.02666	15.9184		71.9462	11.8424	5.16224	91.9275		81.0636	35.5327	26.6866	19.8766		66.6191	27.6944	4.87681	10.7452		75.8302	70.0023	55.8224	86.4636
72.4762	13.3881	48.4953	16.8382		73.8783	14.9843	9.42472	15.7758		72.0544	11.6403	5.72037	92.7291		81.1403	35.3253	26.6166	19.8422		66.6772	27.3328	4.90966	10.5086		75.929	65.2487	52.0921	80.7418
72.5506	14.2201	45.2185	16.5874		73.9418	14.959	74.2754	15.5594		72.1515	11.4404	30.3488	93.2038		81.2107	35.1299	26.7336	19.7849		66.7702	26.7676	4.94066	10.3503		75.995	62.8228	49.1088	74.0786
72.6347	14.2676	42.6548	16.1035		74.0134	14.9252	91.2196	15.0753		72.2582	11.3281	65.6987	93.8714		81.2929	34.9352	26.1088	19.8032		66.8626	26.2145	4.8991	9.94839		76.071	59.9357	46.3694	66.8064
72.7018	13.9741	40.3862	15.8286		74.0822	14.923	91.129	14.8371		72.3633	11.2483	76.4983	94.31		81.3677	34.8486	26.4371	19.6994		66.9399	25.7131	4.86004	9.29482		76.141	57.5798	44.0688	61.0501
72.7696	13.7419	38.668	15.6551		74.2091	34.7895	91.271	14.7123		72.4716	10.9344	81.8984	94.9477		81.4862	34.7135	26.5583	19.789		67.0152	25.2977	4.87396	8.10456		76.2177	55.1698	42.0379	55.8847
72.8365	13.6809	37.0192	15.5257		74.32	85.6401	91.1126	14.6049		72.565	10.8102	85.5451	95.5786		81.6123	34.7055	26.622	19.8479		67.0992	24.8604	4.92456	7.69199		76.2896	53.0553	40.1353	53.0687
72.9111	13.6426	35.6798	15.3731		74.4301	88.7221	92.7275	16.1317		72.634	10.6032	87.6002	95.2184		81.7344	34.5299	26.704	19.9745		67.1972	24.3487	4.89182	7.26559		76.3564	51.2759	38.6127	50.7773
72.9774	13.5492	34.5426	15.1489		74.5098	89.2245	93.2686	15.7425		72.6914	10.6239	88.7424	95.7805		81.8607	34.5505	26.753	19.9987		67.2681	24.0266	4.90264	7.11499		76.4282	49.5982	37.0238	49.194
73.0925	13.2861	33.572	14.8684		74.5771	89.8919	93.2812	15.3884		72.7618	10.621	89.993	92.0876		81.9811	34.5014	26.6557	20.107		67.382	23.596	4.92961	7.01287		76.5179	47.8856	35.6544	47.828
73.1959	13.315	32.9054	14.7916		74.6472	90.5472	93.3542	15.2934		72.8221	10.5999	91.1983	86.8207		82.055	34.5572	26.6568	20.4728		67.4618	23.2067	4.93492	6.89089		76.594	46.1826	34.4149	46.1842
73.2957	13.2812	31.9995	14.5623		74.7128	91.1706	93.6216	14.9647		72.8813	10.5849	93.0816	81.9424		82.1352	34.5081	26.5949	20.7502		67.5417	22.9398	5.02627	6.73672		76.6849	45.0489	33.3399	45.1276
73.4001	14.1355	31.4748	14.5661		74.7898	91.831	94.1678	14.8738		72.9569	10.506	94.1913	76.5989		82.2006	34.6016	26.5039	20.9919		67.6233	22.5359	5.03284	6.58989		76.7638	43.9998	32.518	43.8382
73.5066	13.7153	30.9694	14.3573		74.8569	92.5354	94.0998	14.9198		73.027	10.4751	94.4709	72.8319		82.2792	34.4796	26.5806	21.2386		67.7019	22.1585	4.99809	6.47556		76.8342	43.1681	31.7117	42.772
73.6074	13.1438	29.9987	13.933		74.9261	93.344	94.4904	14.8468		73.0969	10.3862	94.6423	69.6831		82.3544	34.4061	26.4521	21.5057		67.7852	21.8459	5.09782	6.40348		76.9095	42.2281	31.0818	41.9681
73.712	13.3061	30.1857	13.8726		75.025	94.2421	97.869	14.8855		73.1753	10.3565	91.1015	66.9409		82.4416	34.543	65.0503	21.3498		67.8633	21.5887	5.09147	6.32274		76.9784	41.5639	30.4781	40.9564
73.8106	13.1847	31.0105	13.5434		75.1022	94.8001	95.4662	14.6282		73.241	10.3104	84.5439	64.4205		82.522	34.4404	76.3827	21.0819		67.939	21.3519	5.14671	6.30045		77.0528	40.7688	29.5213	40.1024
73.9179	13.1041	31.0538	13.4309		75.1718	95.0592	87.1376	14.6713		73.3089	10.2777	78.4306	62.0656		82.5991	34.2968	79.3112	20.8563		68.0208	21.0511	5.11519	6.13377		77.1594	39.7969	28.502	39.2221
74.0198	13.1109	31.2468	13.1024		75.2382	95.3193	78.2691	14.7381		73.3752	10.2489	73.5037	59.8777		82.665	34.069	81.9355	21.068		68.1024	20.7804	5.09307	6.15141		77.2721	38.9449	27.6126	38.5525
74.1255	12.8484	31.3107	13.0021		75.3118	97.0145	70.6849	14.4495		73.4437	10.2562	69.2405	57.7286		82.7381	34.106	85.4673	21.3131		68.1809	20.5031	4.91452	6.03805		77.3874	37.967	27.1611	37.7678
74.2304	14.1613	31.1463	12.9683		75.3942	99.1004	63.3728	14.5204		73.5094	10.25	65.3054	54.7237		82.8141	34.1974	88.1742	21.2851		68.2656	20.2393	4.5269	5.99903		77.4976	37.6705	26.951	36.8009
74.3642	92.2835	30.8694	12.7876		75.4684	95.4449	58.8569	14.5725		73.5795	10.1828	62.068	53.2131		82.8902	34.1924	91.8632	21.4762		68.3457	19.991	4.55021	5.99842		77.6075	36.498	26.6005	35.9224
74.4769	94.6925	30.2199	12.4176		75.5725	86.2002	53.8459	14.696		73.6992	10.1057	59.0166	51.4991		82.9635	34.2975	94.928	21.5827		68.4329	19.7196	4.6361	5.90151		77.7347	35.54	26.1717	34.9666
74.5843	95.4048	29.9674	11.9051		75.6796	76.3446	48.2329	14.573		73.798	10.0312	57.2195	49.7143		83.0683	34.3504	97.3455	21.5717		68.5047	19.4881	4.69766	5.94135		77.8504	34.9528	25.7877	34.073
74.691	96.4757	29.7461	11.2048		75.7781	69.021	44.4975	14.5397		73.8674	10.0092	55.5617	47.5625		83.1832	34.2518	98.4186	21.6681		68.5873	19.2596	4.74191	5.94983		77.9571	34.5676	25.3313	32.8419
74.7682	96.0003	29.2282	11.3728		75.8954	61.8887	41.2021	14.4706		73.9371	9.99991	54.0814	45.5074		83.2874	34.2824	100	22.0522		68.6652	18.875	4.67683	5.98168		78.0603	34.2441	24.89	31.9036
74.8397	96.9141	28.8575	11.5738		75.996	56.9439	38.5367	14.4248		73.9968	9.98655	52.5019	43.7913		83.415	34.3998	91.5047	22.1695		68.7411	18.1728	4.6413	6.01964		78.1589	33.6973	24.1507	31.1579
74.9103	97.8575	28.757	11.7092		76.1008	52.7779	36.3171	14.6144		74.0834	12.2858	51.1138	41.9983		83.5234	34.4171	77.9357	22.2333		68.838	17.3143	4.59077	6.09135		78.2262	33.4574	23.5953	30.6396
74.9879	98.1082	28.0837	11.9412		76.1685	50.1618	34.473	94.9823		74.1581	36.0489	49.4659	40.4886		83.633	34.8044	73.7181	22.5318		68.9241	16.7789	4.55535	6.178		78.3034	33.0481	22.8985	29.9326
75.0589	98.4135	27.8801	10.6345		76.2464	48.0791	32.8873	93.7805		74.2446	64.9973	48.2036	38.9505		83.7473	34.799	71.3361	23.0335		68.9982	16.299	4.54087	6.14626		78.3722	32.8296	22.3492	29.2203
75.1278	98.5128	27.7239	10.9657		76.3293	46.01	31.7604	92.9663		74.3226	74.8076	47.0482	37.3745		83.8161	34.7468	69.8075	23.6721		69.0818	15.8864	4.52111	6.22588		78.4503	32.4295	21.7841	28.7548
75.1954	98.926	27.7714	11.2398		76.3993	44.5396	31.0392	93.9232		74.3965	79.7422	45.4561	36.7183		83.894	34.7641	68.5064	23.6993		69.1624	15.5301	4.48234	6.259		78.52	32.1182	21.2982	28.1407
75.2695	99.3043	27.6918	10.2328		76.4634	43.2818	30.4074	95.2818		74.4625	82.639	44.4789	36.1955		83.9686	34.7446	67.2661	23.5894		69.2355	15.2112	4.50143	6.29044		78.5928	31.816	20.7705	27.7521
75.3339	99.3456	27.4765	10.3876		76.5329	42.0795	29.8441	96.4831		74.5338	84.5264	43.4075	35.571		84.0653	34.7198	66.1976	23.7127		69.3204	14.917	4.43478	6.29579		78.6569	31.5784	20.3364	27.3767
75.3993	99.5699	27.4362	10.0619		76.6397	40.6395	29.3581	97.2779		74.6003	85.9658	42.4146	35.104		84.1444	34.7463	64.8726	23.6587		69.4317	14.5546	4.43228	6.36406		78.7509	31.1834	19.8784	27.0712
75.4762	99.3958	27.5559	9.84114		76.7019	39.7563	28.8916	97.706		74.6728	87.1357	41.4066	34.5467		84.2172	34.7472	63.752	23.6777		69.5156	14.343	4.44583	6.38709		78.8233	30.9201	19.4571	26.6852
75.5485	99.4181	27.3766	9.67876		76.784	38.8195	28.4882	98.4599		74.7405	88.0893	40.5251	33.5145		84.2955	34.7978	62.6722	23.627		69.5887	14.1499	4.71093	6.36832		78.8894	30.6707	19.1916	26.3056
75.6262	94.8713	27.3132	9.58362		76.8478	38.0912	28.1811	98.8898		74.8036	88.7129	39.7379	32.658		84.3656	34.7043	61.6183	23.5507		69.6671	13.94	4.67136	6.47927		78.9689	30.3057	18.7467	26.0257
75.6907	86.491	26.9627	9.46933		76.914	37.468	27.3424	100		74.9074	89.6865	39.2453	31.655		84.4472	34.7559	60.702	23.6976		69.7482	13.7522	4.58126	6.45183		79.0319	30.0804	18.2961	25.7158
75.7935	75.6855	26.8797	9.50438		76.9876	36.8708	26.7178	96.559		75.0094	90.7771	38.2729	30.6813		84.5158	34.756	59.8296	23.5199		69.8234	13.6182	4.49779	6.40579		79.1083	29.7963	18.0266	25.4368
75.9017	66.4513	26.9218	9.5145		77.0525	36.3614	26.9519	83.2005		75.1165	91.9768	37.5013	29.8307		84.5967	34.8066	58.8887	23.6459		69.9109	13.4948	4.48108	6.33759		79.2162	29.4118	17.6301	25.2322
75.9703	62.5745	26.7807	9.44316		77.1304	35.804	26.7385	66.3578		75.2188	93.6413	36.7139	29.0192		84.6718	34.5793	58.1331	23.469		69.9886	13.4283	4.45034	6.29638		79.3271	29.0733	17.3816	24.8321
76.0426	58.7498	26.7498	10.3865		77.1978	35.3355	26.7503	55.8174		75.3278	95.875	35.754	28.4745		84.7503	34.7081	57.2576	24.8384		70.0623	13.3761	4.4614	6.28667		79.4226	28.7389	17.107	24.5892
76.1079	56.2549	26.7884	9.88635		77.2752	34.8866	26.7242	48.5777		75.4267	95.4405	34.608	27.9152		84.8591	34.7352	56.4685	23.618		70.1395	13.3394	4.44043	6.30003		79.5286	28.3813	16.7238	24.3899
76.1809	53.412	26.5741	9.50346		77.3361	34.5583	26.7102	43.4505		75.5287	91.1681	33.757	27.3953		84.9628	34.7227	56.1266	23.4805		70.2124	13.2793	4.43446	6.3702		79.6509	28.0446	16.4889	24.0471
76.2433	51.223	26.538	9.41606		77.4048	34.3094	26.5798	39.9953		75.6308	85.1989	32.9654	27.0659		85.0748	34.6933	55.416	23.5815		70.2921	13.2947	4.42956	6.36212		79.763	27.6387	16.1846	23.8411
76.3208	49.2853	24.9297	9.34752		77.4875	33.9462	26.0576	38.128		75.7322	79.936	32.0063	26.6774		85.1827	34.6532	54.6148	23.5204		70.3654	13.2866	4.44013	6.40577		79.8671	27.3908	15.9784	23.6773
76.3875	47.1714	22.1511	9.65969		77.5647	33.7607	25.3153	36.4883		75.8338	75.7631	31.1871	26.398		85.3007	34.627	53.9858	23.467		70.4479	13.2101	4.41085	6.4842		79.966	27.1471	15.7885	23.3874
76.4585	45.6244	21.6221	9.46139		77.6365	33.5698	25.006	35.1994		75.9403	71.9664	30.6184	26.1117		85.4062	36.5632	53.4015	23.5119		70.5247	13.1039	4.41774	6.47789		80.0776	26.9296	10.6993	23.2045
76.5288	44.0733	21.0027	9.52157		77.7011	33.6821	24.692	33.9903		76.0575	68.8023	30.1084	25.8219		85.5308	72.5014	52.8258	23.4794		70.6083	12.9715	4.38761	6.4764		80.2032	26.5844	8.46343	22.8862
76.6016	42.7548	20.1616	9.435		77.7743	33.6311	24.4381	32.9715		76.1766	65.5345	29.4679	25.4021		85.655	82.5944	52.122	22.7063		70.7009	13.0139	6.24741	6.51542		80.3094	26.3799	7.45175	22.6311
76.6674	42.1217	19.1993	9.4424		77.8439	33.5868	24.1194	32.1082		76.2768	63.103	28.894	25.1776		85.7894	86.5588	51.6432	26.4202		70.781	12.9455	11.872	6.53995		80.4119	26.2178	7.03599	22.3068
76.7395	41.1208	18.8757	9.36976		77.9033	33.5596	24.022	30.9644		76.3797	60.7581	28.2869	25.0008		85.899	89.3915	51.0629	65.4562		70.879	12.997	26.4969	6.52741		80.5153	26.1349	6.6894	14.8742
76.8399	39.7555	18.2883	9.54273		77.9819	33.3465	23.793	30.4775		76.4568	59.2197	27.842	24.7289		86.0161	92.6709	50.576	73.6453		70.9693	12.9565	36.471	6.65469		80.5929	22.2789	6.5275	12.9851
76.9146	38.9568	18.018	9.31051		78.0478	32.9309	23.6115	29.6396		76.5252	57.8722	27.4929	24.4545		86.1312	95.3048	50.1139	75.0764		71.0541	12.8366	42.4177	6.74354		80.6746	19.1287	6.31633	12.0767
77.0315	38.0149	17.6851	31.091		78.1177	32.6235	23.3844	29.2167		76.6164	56.1369	27.1203	24.2292		86.2389	96.7916	49.673	76.6792		71.1312	12.7044	47.088	6.49778		80.75	17.907	6.06005	11.5121
77.1411	37.1394	17.3087	84.3929		78.2181	32.251	23.2833	28.7383		76.6842	55.0176	26.7759	24.035		86.351	98.1294	49.145	78.8634		71.1909	12.679	53.6934	5.9858		80.8187	17.2671	5.91693	11.1334
77.2455	36.3396	16.9818	92.9384		78.3284	31.8251	23.05	28.2562		76.7555	53.7925	26.4668	23.7349		86.4708	98.9104	48.7994	81.1221		71.2624	12.6391	58.8517	5.94939		80.8925	16.7345	5.7744	10.9346
77.3134	35.8293	16.6746	93.4967		78.4243	31.4621	22.9628	27.8965		76.8303	52.5684	26.1984	23.449		86.578	99.2111	48.3453	82.8409		71.3196	12.5672	63.8419	5.9036		80.9615	16.393	5.69531	10.7084
77.3832	35.3712	16.7437	94.9768		78.5298	31.0993	22.7867	27.3901		76.8992	51.6049	25.8848	23.1887		86.6886	100	47.8708	85.1561		71.3799	12.5252	67.8424	5.94379		81.0327	16.1123	5.56979	10.5807
77.4546	35.6632	16.5944	94.5381		78.6317	30.7951	22.7101	26.7017		76.9708	50.4772	25.6883	22.8157		86.8016	91.7384	47.5604	87.655		71.4429	12.4913	70.8869	5.97441		81.1082	15.9069	5.56712	10.4683
77.5175	36.0392	16.6445	95.055		78.7363	30.5356	22.6341	25.8142		77.0351	49.526	25.4304	21.6593		86.9142	83.5436	47.1102	90.2074		71.5058	12.5047	73.4604	5.96149		81.1761	15.6993	5.45307	10.443
77.5973	35.6236	16.3873	95.8048		78.8374	30.3866	22.4447	25.7452		77.1177	48.4723	25.2505	18.5754		87.0222	79.6024	46.8865	92.6199		71.5681	12.5783	75.5172	5.92505		81.2429	15.6282	5.3646	10.385
77.6635	35.5558	16.1578	96.5502		78.9665	30.1548	22.3791	25.6154		77.196	47.4574	24.9203	19.9151		87.1309	77.4041	46.474	95.0134		71.6271	12.5866	77.2229	5.97575		81.3128	15.4452	5.35963	10.4161
77.7341	35.5448	16.3871	97.2845		79.0641	29.974	22.1664	25.6027		77.2632	46.7783	24.7751	20.5674		87.2485	75.637	46.1071	96.6341		71.6758	12.6198	78.7537	5.88231		81.3917	15.3166	5.38747	10.3488
77.8061	35.13	16.2348	97.9541		79.1689	29.7508	22.0624	25.5315		77.3406	46.3846	24.4885	20.639		87.364	74.2098	45.7714	100		71.7345	12.6257	79.0109	5.92258		81.46	15.3248	5.47044	10.3772
77.8834	35.0983	15.8291	98.0633		79.2751	29.6116	21.9416	24.9992		77.4117	45.8574	24.2666	20.3781		87.4737	72.8	45.5147	98.3924		71.7941	12.6344	79.8122	5.88673		81.5268	15.2732	5.53865	10.4074
77.9496	34.7972	15.6149	98.4765		79.3705	29.4459	21.8398	24.8506		77.5092	45.4605	23.9756	19.8167		87.5841	71.6396	45.2483	85.4421		71.8574	12.6042	79.0602	5.90941		81.6053	15.1468	5.49374	10.4395
78.0192	34.6852	15.5192	98.5657		79.4655	29.303	21.7733	24.7276		77.6108	45.1389	23.3745	19.2761		87.6996	70.3571	45.1789	75.9861		71.9188	12.4225	76.426	6.15058		81.6762	15.1143	5.48043	10.4211
78.0898	34.55	15.3395	98.5857		79.5394	29.1379	21.6667	24.3485		77.7101	44.6614	21.9391	18.9078		87.8204	69.2314	45.3196	71.847		71.9757	12.3872	72.3697	5.92753		81.7446	15.0916	5.46301	10.4513
78.1608	34.5329	14.8148	98.4159		79.6092	29.0977	21.608	24.2196		77.8175	43.9376	20.3289	18.568		87.934	68.2107	43.104	70.5271		72.0319	12.3856	67.7859	5.85981		81.8142	15.0806	5.41344	10.5065
78.2344	34.404	14.7556	98.3559		79.6804	28.9943	21.5605	24.0914		77.9371	42.9678	21.2019	18.2741		88.0419	67.2671	37.6908	69.5011		72.0941	12.3084	64.0726	5.80921		81.8934	15.0406	5.33538	10.5667
78.3283	34.1888	14.9058	98.9339		79.7478	28.9362	21.7578	23.9107		78.0489	42.1496	21.659	17.9279		88.15	66.3	35.7788	68.7118		72.1579	12.2858	60.82	5.79546		81.9584	14.9918	5.32975	10.6192
78.3969	33.6413	14.7675	99.559		79.8196	28.851	21.5735	23.7831		78.1494	41.3348	21.9338	17.5683		88.2746	65.3481	34.3016	67.6451		72.2413	12.2177	57.9729	5.84444		82.0431	14.9499	5.35811	10.7624
78.4603	33.5564	14.5758	97.288		79.8913	28.8077	21.3715	23.5941		78.2545	40.4913	21.7263	17.499		88.3869	64.5185	33.3455	66.9591		72.3268	12.2036	55.4938	5.81602		82.1206	14.9016	5.40306	10.742
78.5303	33.3797	14.3367	91.1045		79.9641	28.7409	21.7893	23.4202		78.3585	39.648	21.2395	17.1585		88.4918	63.7734	32.6799	65.9869		72.4017	12.1818	53.0485	5.88202		82.1822	15.0009	5.37527	10.7548
78.5933	33.1597	13.8798	79.5396		80.0365	28.6705	22.0712	23.3891		78.4658	38.8418	20.6315	16.8785		88.5685	63.1676	31.9614	64.8998		72.4748	12.1805	50.6344	5.81288		82.2605	14.8069	5.21648	10.7882
78.6733	33.038	13.9185	71.4266		80.1169	28.5717	22.1208	23.1974		78.5415	38.3286	20.1755	16.5588		88.6456	63.0374	31.6446	64.5424		72.555	12.1403	48.7639	5.80147		82.3246	14.8377	5.15553	10.5719
78.7399	32.7542	13.6439	64.9084		80.1868	28.568	21.8206	23.1219		78.6187	37.8792	19.7057	16.2248		88.7159	62.3843	31.2279	63.7505		72.6288	12.1303	47.4246	5.77247		82.3994	14.8679	5.22006	10.5657
78.8056	32.7389	13.5672	59.8185		80.2578	29.0336	21.3423	23.0609		78.6907	37.2555	19.2752	15.9923		88.7951	62.0856	30.8072	63.2654		72.7112	12.1346	46.2053	5.77617		82.464	14.8533	5.39369	10.7386
78.8745	32.5837	14.3917	55.7168		80.3195	28.7781	20.9404	22.9661		78.7609	36.8171	18.8799	15.5941		88.8698	61.6172	30.5006	62.2781		72.7872	12.1171	45.0512	5.80256		82.5316	14.9055	5.36162	10.7998
78.9394	32.466	14.1334	52.7447		80.3919	29.8148	20.489	22.8772		78.8312	36.3286	18.5331	15.3942		88.9458	61.4257	30.2841	61.5866		72.8721	12.118	43.9521	5.78492		82.6384	14.8817	5.21837	10.8029
79.0091	32.185	14.4909	49.8768		80.4588	29.6123	20.1128	22.725		78.903	35.8836	18.1872	15.2007		89.0175	60.9331	30.1521	60.8146		72.9529	12.21	42.861	9.66187		82.7057	14.7507	5.22687	10.6909
79.081	31.9318	13.84	47.1466		80.5623	29.4979	19.8977	22.8221		78.9724	35.4729	17.8476	14.8508		89.0953	60.5441	30.05	60.6973		73.0285	12.1065	41.8469	23.3945		82.7735	14.7422	5.19132	10.8406
79.149	32.0932	13.2937	45.4126		80.6671	28.7019	19.4894	22.6896		79.0454	35.0673	17.4977	14.5116		89.177	60.2175	30.2066	59.2216		73.1132	12.058	40.8267	34.5164		82.8451	14.7014	5.12227	10.7647
79.2196	31.8522	12.4166	43.6751		80.7738	28.0253	19.1633	22.5657		79.1146	34.6567	17.1528	14.0964		89.2521	59.7876	30.2245	58.6073		73.2067	12.0799	40.0616	42.2234		82.9217	14.6247	5.13257	10.7636
79.2852	31.89	12.7304	42.3382		80.8807	27.4058	18.8229	22.4701		79.1987	34.1544	16.8488	13.629		89.3333	59.3882	30.3207	57.4459		73.2982	12.0605	39.1064	45.3314		82.993	14.659	5.24424	10.7018
79.3549	31.845	12.4716	40.561		80.9899	26.9382	18.4712	22.4994		79.2669	33.8437	16.5723	13.3144		89.4081	59.04	30.5059	56.7604		73.3848	12.0694	38.2381	48.6865		83.0618	14.6461	5.56082	10.7763
79.4634	31.6984	12.0492	39.528		81.0962	26.384	18.2831	22.4373		79.3487	33.6344	16.2533	13.0721		89.4857	58.7954	30.607	56.6112		73.4762	12.0443	37.0906	52.876		83.1359	14.6369	5.80524	10.9083
79.5693	31.6579	11.7579	38.4803		81.2159	26.0793	18.0903	22.4071		79.4264	33.2391	16.0819	13.0984		89.5925	58.1776	30.6743	54.955		73.5546	12.049	35.8297	57.3246		83.2058	14.6241	5.73313	11.0757
79.6685	31.5057	11.7292	37.4622		81.317	25.8045	17.988	23.596		79.4913	32.9956	15.7987	12.78		89.704	57.6838	30.619	54.4484		73.647	12.0297	34.9022	60.7603		83.2795	14.5975	5.82754	11.2084
79.7728	31.5561	11.6806	36.4121		81.4248	25.4157	18.0096	23.2537		79.5591	32.6635	15.416	12.4454		89.8246	57.3416	30.5831	54.0195		73.7185	12.0459	34.2017	64.3567		83.3483	14.4768	5.87551	11.2485
79.8716	31.4273	11.7	35.8819		81.5331	25.0834	17.86	24.6315		79.6254	32.3172	15.0668	12.0603		89.9307	56.8561	30.3922	53.8113		73.8047	16.0133	33.599	66.802		83.4433	14.3941	6.04439	11.648
79.974	31.2763	11.9227	35.0925		81.6308	24.8982	17.5901	25.5248		79.6944	32.0356	14.7239	11.6759		90.0391	56.4142	30.5152	52.7697		73.8992	43.0357	32.8419	68.807		83.5123	14.3911	6.05515	11.7971
80.0743	31.213	11.7914	34.6306		81.7358	24.6671	17.3601	26.0675		79.7633	31.7528	14.2685	11.2885		90.1566	56.0243	30.2096	52.1852		73.9866	61.5166	32.0295	70.6959		83.586	14.4123	6.06362	11.9269
80.1699	31.1686	11.6588	33.9508		81.836	24.3945	17.0016	26.2501		79.8321	31.3993	13.8353	11.1268		90.2719	55.6102	30.2677	51.783		74.0666	68.9766	31.8526	72.4391		83.6502	14.5206	5.91702	11.9815
80.2751	31.0914	11.6933	33.5274		81.9398	24.1415	16.4799	26.3221		79.8994	31.154	13.3791	10.8239		90.3845	55.1974	30.3533	51.3448		74.1239	72.2028	31.3048	73.9879		83.7506	14.7309	5.84463	12.1787
80.3509	29.8808	11.6915	33.0409		82.038	23.8953	16.1874	26.2725		79.9793	30.8699	13.1721	10.5746		90.4939	54.9171	30.419	50.9951		74.1839	74.9043	30.952	75.3326		83.833	14.7966	5.88061	12.1749
80.4168	26.1712	11.7029	32.5961		82.1388	23.6321	16.0184	26.2712		80.0528	30.599	12.9084	10.3281		90.6169	54.5211	30.5604	50.5665		74.2426	77.2484	30.4741	76.4103		83.8927	15.02	5.81911	12.2555
80.4806	26.6493	12.007	32.2898		82.2409	23.3616	15.9523	26.1912		80.1176	29.6308	12.7867	10.3526		90.7279	54.1622	30.6067	50.3786		74.3031	79.3878	29.983	77.4209		83.9627	14.997	5.81897	12.2427
80.5609	25.2587	11.8075	31.7248		82.3455	23.1334	15.892	26.306		80.2086	27.8313	12.4797	10.3385		90.8393	53.7603	30.8455	49.5987		74.3602	81.0589	29.325	78.4039		84.0382	14.9662	5.85702	12.3085
80.6221	24.6909	11.5844	31.4102		82.4617	23.0081	15.8036	26.2056		80.2798	28.152	12.2358	9.93194		90.9571	53.4633	30.8825	49.3629		74.416	82.6644	28.7867	78.3851		84.1072	14.9675	5.64979	12.2397
80.6928	24.0886	11.6033	30.9087		82.5325	22.968	15.4233	26.0418		80.3476	28.652	11.9466	9.69545		91.0341	53.2816	31.2027	48.9317		74.4745	83.99	28.1331	78.9175		84.1785	15.0017	5.65722	12.2389
80.7677	23.1646	11.6407	31.9518		82.6007	22.8487	15.3596	25.9017		80.4223	28.4954	11.8237	9.488		91.1063	53.0538	31.2389	48.4101		74.5344	85.3035	27.5752	78.5059		84.253	14.9249	5.73657	12.1296
80.8327	22.8428	11.5697	32.0024		82.6716	22.7989	15.2481	25.7102		80.4889	28.3618	11.5318	9.45755		91.1821	52.8776	31.3195	48.1862		74.5961	86.4188	27.218	77.5555		84.3272	14.9115	5.65021	11.8328
80.911	22.417	11.7453	32.0445		82.7384	22.7706	15.0101	25.6321		80.5902	27.8905	11.3494	9.38749		91.2526	52.7552	31.4573	47.909		74.6543	87.4402	26.794	74.4455		84.3934	14.9347	5.65413	12.1647
80.977	22.2725	11.6867	32.5329		82.8187	22.6482	14.9361	25.2783		80.6945	27.263	11.1156	9.35118		91.3518	52.4975	31.4047	47.5481		74.7122	88.3259	26.179	71.386		84.4732	14.8881	5.63524	12.2144
81.0462	22.0366	11.6454	32.7202		82.8815	22.5219	14.8435	24.9215		80.8034	26.7718	11.0349	9.28439		91.4239	52.2238	31.4254	47.1327		74.7696	88.9556	25.7261	69.0923		84.5347	14.8979	5.60515	12.1244
81.1158	21.5404	11.3579	32.8819		82.958	22.3227	14.9441	24.3244		80.9071	26.1109	10.6904	9.23664		91.5019	51.8981	31.418	47.0127		74.8255	89.5311	25.3905	66.2783		84.6133	14.8564	5.47672	12.1936
81.1805	21.4775	86.6556	32.8098		83.043	22.039	14.6744	24.017		81.0085	25.5693	10.5825	9.2282		91.5842	50.3818	31.331	46.6562		74.8844	89.9909	25.0492	63.6573		84.6871	14.9001	5.55409	12.2046
81.2581	21.0039	94.9112	32.7479		83.1137	21.7773	14.3082	23.9962		81.1102	25.017	10.6817	9.15351		91.6657	47.2	31.4635	46.1986		74.944	90.1138	24.594	61.1909		84.7556	14.598	5.51874	12.2196
81.3266	21.0635	96.4799	32.8026		83.1883	21.6988	14.5672	23.6499		81.2147	24.5424	10.6879	9.20973		91.7428	45.4679	31.3928	45.808		75.004	90.148	24.1829	59.0452		84.8668	14.7757	18.0108	12.1245
81.424	20.9129	97.0937	32.9539		83.2541	21.5621	14.2244	23.2321		81.3201	24.0601	10.5338	9.29279		91.8142	44.5739	31.3406	45.1757		75.0845	90.0489	23.8116	57.3529		84.9728	14.7473	72.7908	12.133
81.5255	20.9854	97.2968	32.8815		83.3216	21.4516	14.734	23.0474		81.4258	23.6326	10.3626	9.05616		91.8909	43.7843	31.3589	45.0058		75.1601	87.5513	23.4264	55.2284		85.0756	14.7216	79.2711	11.9965
81.6194	21.1427	98.1285	32.6168		83.3884	21.5089	14.2381	22.9603		81.5382	23.2349	10.3888	8.99531		91.9639	43.314	31.3261	44.5683		75.2442	83.6592	23.0983	53.8714		85.1751	14.7449	82.0317	54.3353
81.7221	21.0704	98.6437	32.1198		83.459	21.387	14.2776	22.7343		81.6267	22.9543	10.2683	8.87444		92.081	42.5289	31.3101	44.5346		75.3211	79.8311	22.7664	52.5618		85.2873	14.7166	83.6869	77.1089
81.8275	21.0924	99.0954	31.8443		83.5664	20.4284	14.231	22.5459		81.6976	22.5689	10.2135	8.83286		92.1846	42.0753	31.3182	44.195		75.4087	75.8458	22.4426	51.2263		85.3868	14.6712	85.1279	80.1219
81.9188	21.171	99.3787	31.6845		83.6656	20.8751	13.9371	21.9167		81.7741	22.363	10.1265	8.81071		92.2888	41.6758	31.2903	43.9496		75.4893	72.5658	22.1035	49.9299		85.4926	14.8121	87.0728	82.9649
82.0192	21.1987	99.9427	31.2637		83.7679	20.4867	13.8885	21.4152		81.847	21.9932	10.034	8.73516		92.4119	41.3295	31.0708	43.7547		75.5646	70.0824	21.7906	48.6295		85.6166	70.9515	89.1365	85.6542
82.114	20.7368	99.4317	30.8954		83.866	20.7202	13.7911	21.1976		81.9173	21.728	9.93129	8.75758		92.5431	41.0041	31.2029	43.4833		75.6274	68.1826	21.425	47.4739		85.7126	82.039	90.9414	88.1103
82.2166	20.3803	99.3384	30.7148		83.9918	20.6155	13.6812	20.5397		81.9817	21.4587	10.1519	8.61148		92.6547	40.8717	31.0654	43.3891		75.6879	66.4568	21.0421	46.4008		85.7889	84.1877	92.7396	89.8483
82.3199	19.4009	99.7205	30.5487		84.0981	20.5171	13.7229	20.1856		82.0511	21.1579	9.78397	8.5466		92.7692	40.8128	31.1493	43.1464		75.7517	64.9876	20.69	44.8032		85.8588	85.9104	94.5577	91.7299
82.4268	19.0332	100	30.2643		84.2052	20.4603	13.6506	19.8266		82.1169	20.8855	9.72131	8.5312		92.8818	40.8264	31.1147	42.7366		75.8198	63.4097	20.3303	43.5885		85.9334	86.8678	96.2061	93.3211
82.5478	19.1449	98.4161	30.0058		84.3098	20.4027	13.6448	19.7565		82.1893	20.6232	9.69607	10.9682		93.0046	40.7836	30.9344	40.7348		75.8776	62.0499	19.9276	42.3646		86.0093	88.2898	97.4457	94.9032
82.6496	19.0886	97.4804	29.9629		84.4138	20.2942	13.6334	19.5846		82.2621	20.4007	9.64227	75.7317		93.1134	40.8024	31.0193	38.6844		75.936	60.6957	19.5578	41.2357		86.0737	89.769	98.3248	96.0009
82.7489	18.9589	97.4967	29.5937		84.5132	20.563	14.2498	19.531		82.3284	20.226	9.60559	93.6618		93.223	40.7849	30.9132	34.7191		75.994	59.5754	19.2912	39.8788		86.1474	91.306	98.8437	97.077
82.8589	18.959	93.2572	29.5642		84.6133	20.3078	13.486	19.2901		82.3921	20.0677	9.52202	94.0615		93.3362	40.8219	30.9305	31.9801		76.0564	58.2928	19.0986	38.9226		86.239	92.9377	100	97.5867
82.9524	19.4266	80.1448	29.2307		84.7174	20.3169	13.4877	19.462		82.463	19.9563	9.44423	94.0916		93.4398	40.8387	30.9369	30.4078		76.1304	56.7705	18.8644	37.93		86.31	94.1301	98.4414	97.5052
83.0584	18.854	68.6423	29.0578		84.825	20.146	13.4825	19.6393		82.5285	19.8259	9.37969	94.6339		93.5592	40.6823	30.8549	29.2542		76.1992	55.9001	18.5921	36.9349		86.3855	95.6255	93.4389	100
83.1702	18.3933	60.71	28.9633		84.9264	20.0933	13.5102	19.8096		82.6203	19.4787	9.32711	94.708		93.6697	40.7256	30.9346	28.1172		76.2595	54.507	18.354	36.1175		86.4537	96.8928	86.4507	96.9616
83.2814	17.4589	55.498	28.9234		85.0363	19.9789	13.4665	19.7562		82.7258	19.0824	9.27774	94.5758		93.7877	40.5668	30.8998	27.3578		76.3271	53.5903	18.1485	35.1535		86.5345	98.2676	76.9758	89.0821
83.3837	17.5249	51.1221	28.9252		85.1585	19.9504	13.4177	19.836		82.7976	18.726	11.402	94.9258		93.9024	40.3353	30.7708	26.8221		76.3778	52.5488	17.8949	35.2343		86.6028	99.1753	72.1104	80.4913
83.4796	17.2382	48.9278	28.8134		85.2497	19.9221	13.3994	19.8108		82.8703	18.5199	77.6604	95.4243		94.0184	40.3192	30.8221	26.1391		76.4314	51.7904	17.6905	34.8055		86.6734	99.6951	67.7688	73.8829
83.5793	17.3889	46.599	28.6452		85.3484	20.297	13.6279	19.7871		82.9434	18.3319	94.2627	95.7704		94.125	40.3589	30.7806	26.0432		76.4964	50.661	17.5342	34.5751		86.783	100	64.0081	69.6447
83.6844	17.4418	44.7981	28.7407		85.4616	75.0312	84.0348	19.7182		83.005	18.1469	94.1386	96.4585		94.2323	40.5215	30.7742	25.9057		76.5574	49.7319	17.2727	34.1465		86.8847	93.941	60.9328	64.6046
83.7865	17.429	43.433	28.6806		85.542	95.3435	94.3159	19.4571		83.0687	17.8506	94.6707	96.9044		94.348	40.628	30.7515	25.8378		76.6445	48.7781	17.0511	33.7348		86.9959	84.5643	58.4671	60.2081
83.8909	17.5039	41.7735	28.5414		85.6311	94.9191	93.8992	19.4746		83.1431	17.7595	95.1988	97.8577		94.4344	40.6724	30.7535	25.6855		76.7234	47.7117	16.8411	33.3322		87.0936	77.5572	56.1892	56.2151
83.99	17.4944	40.5518	28.4478		85.6997	94.8737	94.3197	19.3123		83.2071	17.5468	96.1036	98.7651		94.5085	40.7782	30.7222	25.8465		76.8038	46.7171	16.2906	32.9005		87.1972	72.007	53.0915	53.5041
84.0896	17.2901	39.099	28.2469		85.7704	95.5186	94.6622	19.279		83.269	17.352	96.8485	98.8464		94.5848	40.8241	30.7792	25.9639		76.8661	45.9595	16.1173	32.357		87.3198	67.0605	50.2283	51.391
84.1954	17.2108	38.3296	28.1871		85.8475	95.3359	94.8929	19.2522		83.3426	17.2069	97.5249	100		94.6653	40.9562	30.7079	26.0393		76.9213	45.4639	15.3006	31.8948		87.4289	63.2952	48.0982	49.2673
84.2922	17.2863	36.9779	27.9825		85.913	95.3721	95.5414	19.1269		83.403	17.016	98.0513	95.377		94.7294	41.0412	30.6654	26.1234		76.9852	45.1329	13.9642	31.3029		87.5411	60.0772	46.1796	47.8003
84.3981	17.2872	36.2223	27.9688		85.9886	95.9782	95.926	18.9997		83.4752	17.0069	98.6165	88.0747		94.8094	41.088	30.6011	26.0857		77.045	44.7387	13.3499	30.8706		87.6123	58.237	44.4638	46.1525
84.5075	17.1514	35.5008	27.8945		86.0565	96.7136	96.5494	18.7096		83.5377	16.7343	99.004	83.5136		94.8815	40.9993	30.6491	26.2936		77.0987	44.3507	12.9091	30.3984		87.6796	56.7645	43.427	44.6984
84.6146	17.0992	34.7661	26.6178		86.1321	97.2116	96.923	18.6833		83.61	16.6567	99.3101	79.0544		94.9577	41.0296	30.5779	26.4927		77.1612	43.981	12.4505	29.9841		87.7555	54.9685	42.5569	43.4275
84.7237	17.5491	34.1849	24.5693		86.1992	97.7365	96.9564	18.5		83.6738	16.5382	100	75.8104		95.0283	41.0976	30.5924	26.835		77.2248	43.7003	12.0797	29.562		87.8238	53.7086	41.4613	42.1923
84.8169	17.2698	33.6736	25.9622		86.2705	98.1041	97.5941	18.4843		83.7506	16.4368	99.7229	72.7898		95.1101	41.1059	30.5737	26.9895		77.2784	43.3731	11.8084	29.104		87.8907	52.3634	40.5736	41.1343
84.9201	17.2175	33.078	25.7392		86.3387	98.3433	97.6351	18.5658		83.8122	16.3716	99.1535	69.3942		95.2161	41.0517	30.4895	27.1299		77.3348	42.932	11.4518	28.5878		87.97	50.9736	39.8278	40.1295
85.0172	17.1867	32.4482	24.8604		86.4089	98.5662	97.6216	18.4858		83.8774	16.2785	96.6176	67.1723		95.2921	41.0677	30.5375	27.2242		77.3977	42.4477	11.2586	28.1356		88.0377	49.7399	39.1262	39.1504
85.1187	17.172	32.3926	23.9378		86.4837	98.6082	100	18.6034		83.9547	16.2049	92.336	64.2634		95.3697	41.0179	30.5106	27.2423		77.4561	41.9527	11.0309	27.6382		88.1019	48.7525	38.168	38.4759
85.2177	17.1866	32.0713	23.3397		86.5845	99.9986	99.926	18.4503		84.0254	16.0998	87.7155	62.1747		95.4795	41.0299	30.5109	27.0112		77.5263	41.3819	10.7616	27.3098		88.1721	47.7949	37.5943	37.1736
85.3102	17.1467	33.3021	22.8631		86.6815	100	95.469	18.4961		84.0868	16.0645	83.4495	60.3723		95.5933	40.9528	30.3907	26.7103		77.5899	40.9044	10.5402	26.9058		88.2501	46.7618	36.8836	36.1316
85.4095	17.1168	33.5194	22.1757		86.7806	92.7863	89.026	18.4068		84.1596	15.9656	78.2992	58.4517		95.6692	40.9651	30.4864	26.9088		77.6535	40.3652	10.4144	26.4987		88.327	45.7698	35.9845	35.5895
85.515	94.4422	33.7266	21.721		86.8968	81.7911	76.5313	18.3913		84.2199	15.8573	75.59	56.8202		95.7678	40.8806	30.6038	27.1992		77.7109	39.92	10.2421	26.0368		88.3902	45.0245	35.4082	35.349
85.6206	97.504	33.8097	21.3912		87.0003	72.9421	69.3899	18.3471		84.2911	15.8598	72.906	55.1515		95.8393	40.8607	30.4023	27.227		77.7662	39.466	10.0921	25.6132		88.4631	44.2436	34.2748	35.0576
85.7241	97.8121	33.8354	21.0963		87.1056	66.3781	63.6301	18.2866		84.3526	15.7577	68.6135	53.591		95.9156	40.8774	30.327	27.5131		77.8218	39.0184	9.94073	25.0644		88.5376	43.3432	33.8638	34.6604
85.8277	99.1113	33.2057	20.6958		87.2254	60.4802	58.572	18.3306		84.4157	15.6143	66.4517	52.1044		95.9929	40.8064	30.309	27.8669		77.9078	38.3465	9.75409	24.6606		88.6467	42.3301	33.2985	34.2578
85.903	98.8603	32.6654	20.477		87.3294	56.3954	55.497	18.2569		84.4838	15.5632	64.1346	49.9517		96.0713	40.7839	30.3343	27.9372		77.9875	37.8246	9.61722	24.2309		88.7705	41.6992	32.8704	33.9135
85.9622	98.317	32.1048	20.1264		87.4356	53.0108	53.0064	18.1342		84.5562	15.5283	62.4862	48.6486		96.1431	40.8072	30.3163	28.1621		78.0743	37.2568	9.53163	23.8452		88.8785	40.1181	32.0961	33.6049
86.0305	98.3287	31.5877	20.0686		87.5295	50.5859	50.1433	18.0705		84.6242	15.4598	60.5198	47.4936		96.2169	40.7645	30.272	28.2673		78.1541	36.732	9.44609	23.4271		88.9809	39.264	31.3772	33.2662
86.1044	98.8939	31.4978	19.9399		87.654	47.928	47.9202	18.1006		84.6929	15.3962	58.9919	46.365		96.29	40.7446	30.3662	28.5332		78.2395	36.1537	9.34594	23.06		89.0891	38.5504	30.6013	33.0743
86.1694	99.6257	31.1892	19.6115		87.7509	46.2019	45.7064	18.0263		84.7529	15.3759	57.3892	45.1124		96.3708	40.6992	30.2368	28.684		78.3161	35.6906	9.25889	22.6084		89.2051	38.2168	30.0221	32.7789
86.2479	99.864	30.8311	19.2673		87.859	44.6523	43.5914	18.0248		84.8503	15.238	55.9458	44.189		96.441	40.7539		28.6335		78.39	35.2388	9.19379	22.175		89.3089	37.8507	29.3843	32.5704
86.3137	99.7912	30.6759	18.9417		87.963	43.1853	41.7851	17.9261		84.9688	15.0859	54.3668	43.4194		96.5179	40.6752		28.6488		78.4737	34.6686	9.15222	21.8381		89.4279	37.2655	28.7702	32.3177
86.3879	100	30.5521	18.846		88.0295	42.4164	40.2773	17.9239		85.0927	14.9586	53.0719	42.7703		96.6118	40.6475		28.5596		78.5497	34.3221	9.11465	21.5962		89.534	36.666	28.1701	32.0054
86.4637	99.6082	30.1972	18.4019		88.104	41.7098	39.2195	17.9368		85.1829	15.4043	51.9275	42.2464		96.7247	40.5918		28.5154		78.6291	33.8748	9.08157	21.2448		89.6112	36.2521	27.6546	31.8838
86.5295	99.6043	30.1123	18.6148		88.1702	41.0888	38.2592	17.7755		85.3043	66.3903	50.6522	41.8958		96.8355	40.5665		28.3354		78.7087	33.4497	8.99487	20.8751		89.6829	35.8088	27.3017	31.6026
86.6017	99.4558	30.093	18.6155		88.2496	40.4562	37.3204	17.7419		85.4187	91.2236	49.5248	41.4951		96.9716	40.585		28.3731		78.7834	33.0372	8.89171	20.4367		89.7546	35.4837	27.1378	31.1841
86.6756	98.1503	29.9149	18.2705		88.3301	39.9839	35.8245	17.7469		85.4935	91.1072	48.4706	40.9834		97.0835	40.4991		28.4905		78.8682	32.6343	8.93844	20.1534		89.8197	35.1354	26.7755	30.8949
86.7494	98.3718	29.8977	18.2245		88.4057	39.5205	34.5613	17.6511		85.5638	91.5832	47.0228	40.6437		97.1907	40.498		28.561		78.9461	32.2267	8.95236	19.8224		89.8975	34.8207	26.4047	30.5292
86.8192	94.8669	29.7476	17.7956		88.4715	39.0629	33.7378	17.5849		85.6292	92.0906	45.9466	40.2194		97.2949	40.4757		28.2836		79.0222	31.9144	8.89119	19.4904		89.9669	34.3689	26.102	30.2557
86.9026	85.7213	29.8191	17.883		88.5411	38.7764	32.8721			85.7044	92.9421	44.5208	39.9163		97.4126	40.4367		28.4148		79.1034	31.6084	8.86582	19.3277		90.0362	34.0518	25.8446	29.9644
87.0014	77.4288	29.8906	17.879		88.613	38.6774	32.0974			85.7721	93.6592	44.1814	39.1911		97.5269	40.4394		28.3276		79.1869	31.2857	8.9248	18.9287		90.1041	33.7721	25.5319	29.5972
87.1068	70.3418	29.772	17.5232		88.6764	37.8429	31.6598			85.8436	94.2597	43.8868	38.151		97.6704	40.4474		28.2347		79.2654	30.9215	8.80639	17.7114		90.1812	33.3889	25.1865	29.3002
87.2071	65.7902	29.4561	17.3662		88.7492	37.8032	30.3403			85.9081	94.8108	43.2775	37.1077		97.7775	40.4361		28.198		79.3466	30.6356	8.79473	16.0216		90.2617	33.1	24.9439	28.6977
87.3058	61.8049	29.5118	17.0007		88.8163	37.6753	30.3583			85.982	95.4347	42.7711	36.0661		97.9182	40.3252		28.2447		79.4236	30.2887	8.72236	15.2438		90.3506	32.8518	24.6752	28.3759
87.4048	58.5213	29.437	16.8509		88.885	37.6177	30.229			86.0515	95.8141	42.3383	35.1852		98.0291	40.3485		28.0971		79.5034	29.9732	8.74604	14.6731		90.424	32.4726	24.3854	27.9025
87.5046	55.2036	29.5921	16.8872		88.958	37.682	30.0731			86.1158	96.1939	41.8093	34.248		98.139	40.3485		28.0945		79.5837	29.6693	8.77939	14.1727		90.4958	32.2056	24.1413	27.5799
87.6059	52.3415	29.4724	16.53		89.0596	37.6978	29.9296			86.1853	96.7612	41.4177	33.6796		98.2497	40.3107		27.9589		79.6633	29.3667	8.77663	13.6006		90.5627	32.011	23.8627	27.2134
87.7049	49.7271	29.5869	16.6611		89.1672	37.584	29.8604			86.258	97.3008	40.9823	33.1814		98.3614	40.3318		27.9293		79.742	29.0634	8.76579	13.3173		90.6687	31.556	23.5455	26.8174
87.8069	47.3517	29.5818	16.046		89.2749	37.2928	29.7579			86.327	97.8453	40.3877	32.5534		98.4707	40.277		28.0323		79.8307	28.6939	8.81249	12.8172		90.7491	31.3048	23.3938	26.5054
87.9087	45.4737	29.4715	15.5743		89.3756	36.8737	29.5476			86.4015	97.6979	39.8969	32.0668		98.5799	40.2755		27.7709		79.925	27.0314	8.78862	12.6131		90.8163	31.0991	23.0882	26.1475
88.0156	43.8136	27.4576	15.0777		89.4418	36.5759	29.2026			86.4623	97.8597	39.2045	31.5384		98.6879	40.2732		27.8245		80.0254	25.7656	8.85392	12.4084		90.8798	30.8921	22.7668	25.4183
88.1119	42.533	24.9282	15.2997		89.5343	36.2494	28.9096			86.5663	100	38.6964	31.2977		98.8081	40.2603		27.9218		80.0996	25.0601	8.82889	12.1519		90.95	30.6192	22.5044	17.9227
88.2177	41.0134	25.5075	15.3866		89.5999	36.0199	28.5575			86.6693	96.111	38.0888	30.9769		98.8799	40.1674		27.6877		80.1757	24.4456	8.82799	11.9834		91.027	30.3812	22.2006	16.2497
88.3258	40.0636	24.3737	15.555		89.6684	35.8209	28.3036			86.7572	92.6163	37.4916	30.6143		98.961	40.2107		27.6288		80.2718	23.8967	8.83584	11.745		91.0978	30.2139	21.9977	15.4409
88.4229	39.3866	23.4253	14.2901		89.7372	35.6062	28.1005			86.82	88.1064	36.9657	30.3567		99.0335	40.1716		27.6461		80.3502	23.3392	8.78553	11.642		91.1715	30.0006	21.8629	14.81
88.4935	38.8618	22.7116	14.4485		89.8058	35.4466	27.6972			86.8932	84.6532	36.3916	30.0822		99.1058	40.1959		27.7185		80.4097	23.0192	8.56074	11.4642		91.2592	29.7797	21.6389	14.3877
88.566	38.311	22.2255	15.0696		89.8835	35.2625	27.5659			86.965	81.5345	35.8513	29.7803		99.1832	40.1833		27.5421		80.472	22.6886	8.25365	11.3434		91.3626	29.4459	16.8449	14.1108
88.6422	38.2335	21.6179	15.1009		89.9489	35.174	27.4635			87.0475	78.777	35.1818	29.5849		99.255	40.1624		27.4652		80.5344	22.3889	8.23867	11.2593		91.4336	29.2961	12.9491	13.8058
88.7079	38.4236	20.981	14.5019		90.025	34.9549	27.3352			87.1197	75.9596	34.675	29.2178		99.3346	40.1238		27.5317		80.5948	22.1341	8.20463	11.0962		91.5034	29.1033	11.3967	13.6949
88.7814	38.1441	20.6567	14.6213		90.0897	34.8667	27.1075			87.1846	74.0902	34.1567	28.9968		99.4034	40.175		27.3738		80.6674	21.8392	8.19964	11.0485		91.584	28.918	10.3782	13.6324
88.8485	37.6767	20.2699	14.4542		90.1584	34.7728	26.8806			87.2588	72.0957	33.7448	28.7769		99.4823	40.1214		27.4556		80.7438	21.5438	8.25265	10.9071		91.6594	28.8979	9.71042	13.5762
88.9138	37.6972	20.0609	14.074		90.2294	34.6171	26.7578			87.3208	70.3771	33.2027	28.6285					27.4347		80.7997	21.3569	8.25254	10.76		91.7538	25.1868	9.23997	13.6001
88.9874	37.8665	19.4558	13.699		90.2974	34.5444	26.6387			87.3871	68.8462	32.7401	28.4431					27.3582		80.8611	21.0907	8.19934	10.742		91.8584	21.7056	8.76975	13.4891
89.0542	37.8719	19.3585	13.3146		90.3652	34.42	26.5121			87.4632	67.1054	32.2968	28.2015					27.2895		80.9213	20.9246	8.18971	10.6854		91.9665	20.0492	8.39561	13.5832
89.1226	37.9668	19.2022	13.3879		90.4517	34.2991	26.4426			87.5408	65.4392	31.8909	28.0005					27.3697		80.9726	20.8044	8.14115	10.6038		92.0715	19.1227	8.09598	13.5416
89.1936	37.838	18.809	13.1434		90.5674	34.1892	26.3662			87.621	64.0581	31.4438	27.795					27.1904		81.0342	20.6281	8.07051	10.5089		92.1941	18.496	7.90936	13.5122
89.2687	38.0794	18.5263	12.9857		90.6715	34.0902	26.318			87.691	62.697	31.064	27.6424					27.238		81.0927	20.4689	8.06585	10.5173		92.3007	17.9972	7.76653	13.6082
89.3414	38.179	18.5759	13.2659		90.7746	33.8474	26.2374			87.7955	60.7213	30.5624	27.5152					27.1827		81.1444	20.3006	8.07586	10.4189		92.4065	17.57	7.67109	13.67
89.4108	38.0546	18.5254	15.1149		90.8741	33.8393	26.1574			87.9009	58.9436	30.3178	27.127					27.1717		81.1993	20.1326	8.01427	10.4125		92.5121	17.2603	7.58906	13.7433
89.4917	37.7342	18.5712	13.1489		90.9769	33.7297	26.0137			88.0072	57.2632	29.9266	23.0207					27.095		81.254	19.9948	7.98791	10.3684		92.6187	17.0271	7.49689	13.786
89.5989	37.2185	18.1063	13.016		91.0776	33.6102	26.0621			88.1128	55.68	29.5061	22.8644					27.1016		81.3269	19.984	7.89002	10.268		92.6934	16.9127	7.61298	13.86
89.6988	36.7555	18.0209	12.9951		91.1434	33.6225	26.0301			88.2113	54.2216	29.2908	23.8932					27.0998		81.3869	19.8695	8.31807	10.1661		92.7606	16.8083	7.57208	13.8266
89.8212	36.3492	17.896	12.9297		91.2164	33.5535	25.9858			88.3151	52.8665	28.985	25.0366					27.0576		81.4681	19.7207	8.12578	10.2016		92.8354	16.6216	7.58359	13.7979
89.9335	36.0427	17.6599	12.9224		91.302	33.548	25.9146			88.4243	51.4961	28.8281	25.4824					27.0236		81.5321	19.5961	8.01824	10.1653		92.9072	16.4758	7.541	13.7967
90.0321	35.7549	17.5704	12.8766		91.374	33.4243	25.8628			88.5226	50.7404	28.6145	25.4753					27.2064		81.5946	19.456	7.90479	10.2002		92.9714	16.3462	7.67755	13.9234
90.1363	35.6164	17.1622	12.853		91.4375	34.0871	25.7298			88.632	49.8369	28.4245	25.2288					27.2741		81.6579	19.322	7.91852	10.0719		93.0485	16.3307	7.69278	13.7673
90.2499	35.4037	17.2384	12.8805		91.5127	33.8634	25.7394			88.7022	49.8634	28.0924	24.759					27.1933		81.7157	19.2206	7.89739	10.0489		93.1241	16.4381	7.73286	13.5693
90.3516	35.4075	17.6674	12.7649		91.5924	34.7156	25.6105			88.7667	49.8021	25.733	24.2559					27.247		81.7744	19.095	7.89244	9.95683		93.2011	16.4369	7.74037	13.4629
90.4536	35.1876	17.4311	12.7609		91.6652	34.9549	26.2019			88.8367	49.4145	24.6117	23.7672					27.0673		81.8308	19.0157	7.85323	9.94151		93.2686	16.4423	7.65795	13.655
90.5566	35.1326	16.6747	12.8921		91.7369	35.3733	25.7334			88.9066	49.2128	25.8041	23.2299					27.1569		81.8889	18.9853	7.87504	10.0488		93.3466	16.4503	7.73216	13.8434
90.6601	35.1921	16.3937	28.9965		91.812	34.8387	26.5227			88.9778	48.9207	26.4072	22.7786					27.0931		81.9514	18.8705	7.82796	10.002		93.4228	16.4819	7.78992	13.7901
90.7626	35.0075	16.4413	95.8129		91.8773	34.3632	26.8057			89.0458	48.5065	26.7726	22.382					27.1353		82.0098	18.8869	7.83709	10.0043		93.4896	16.337	7.82904	13.7263
90.8716	35.0373	16.4394	97.2196		91.9469	33.8981	26.2373			89.1331	48.0004	26.6578	22.0947					27.0732		82.0649	18.833	7.85635	9.99524		93.557	16.2436	7.81666	13.7846
90.9823	34.9409	16.5334	97.4119		92.0231	33.5191	25.7662			89.2012	47.3584	26.307	21.5912					27.0114		82.1201	18.699	7.77858	10.033		93.6338	16.206	7.8177	13.8039
91.0834	34.8923	16.683	97.3345		92.0837	33.3021	25.3559			89.2759	46.7674	26.1241	21.1851					26.9959		82.1764	18.6292	11.5271	10.0468		93.7345	16.1729	7.60258	13.7923
91.19	34.8507	16.8007	97.4742		92.1871	32.8386	24.922			89.3421	46.2655	25.4422	20.9461					26.9637		82.2365	18.4433	33.7597	10.152		93.8475	16.1164	7.56674	13.7265
91.2858	34.775	16.4725	98.075		92.2956	32.3933	24.6789			89.4091	45.7263	24.8462	20.6326							82.2977	18.33	48.1665	10.1548		93.9493	16.0828	7.63812	13.7763
91.3893	34.7774	16.3552	97.4954		92.3932	32.1389	24.529			89.4785	45.1928	24.2875	20.2937							82.3591	18.3082	54.7578	10.2865		94.0251	15.968	7.55047	13.941
91.4932	34.7249	16.4339	97.3241		92.491	32.0314	24.4198			89.5486	44.6473	23.7149	20.1611							82.42	18.2041	62.7747	10.2869		94.1015	15.9145	7.65074	14.1512
91.5932	32.2177	16.35	97.726		92.5984	31.7455	24.2396			89.6166	44.1858	23.1696	19.9023							82.4963	18.1147	68.2652	10.3899		94.1712	15.9129	7.65484	14.3678
91.6924	29.7922	16.5453	98.7681		92.7038	31.4598	23.9582			89.7176	43.3912	22.6839	19.7083							82.5964	17.9841	71.9102	10.0876		94.2513	15.7652	7.70874	14.3336
91.7923	28.5813	16.6419	99.2113		92.8118	31.1614	23.8049			89.7869	42.9099	22.209	19.39							82.6812	18.0012	74.7843	9.49847		94.3135	15.6443	7.79319	14.35
91.8952	27.6441	17.0978	99.7605		92.9229	30.7653	23.5912			89.852	42.5415	21.8005	19.0247							82.7611	18.0099	77.0979	9.42483		94.3905	15.7463	7.83399	14.3148
92.0163	26.5226	17.2736	100		93.0236	30.4948	23.4403			89.9288	42.0209	21.361	18.6375							82.846	17.9973	79.1791	9.50588		94.4587	15.9045	7.89035	14.2774
92.1211	25.6777	17.353	99.7833		93.1319	30.1795	23.2739			89.9897	41.6227	20.9935	18.3134							82.9179	18.0065	81.42	9.46817		94.5251	15.8898	7.79962	14.2013
92.2278	25.0629	17.539	99.4573		93.2329	29.8702	23.2839			90.0634	41.1359	20.6815	18.123							83.0018	17.9382	83.3761	9.44016		94.5998	15.9618	7.73534	14.1661
92.3268	24.7113	17.2683	99.4367		93.3375	29.755	23.2215			90.1325	40.7714	20.2989	17.9426							83.0815	17.7129	84.846	9.42951		94.6652	15.9449	7.68334	14.2248
92.4298	24.4021	17.3774	98.2473		93.441	29.4964	23.1203			90.1989	40.3791	19.9222	18.059							83.1614	17.7145	86.3671	9.35308		94.7338	15.9395	7.80129	14.2037
92.5309	23.9841	17.3612	97.9863		93.5154	29.2365	23.1043			90.2653	40.0404	19.472	17.6411							83.2419	17.614	87.6917	9.3453		94.8078	16.0583	7.83031	14.1975
92.6376	23.8307	17.2259	90.8473		93.5877	29.0379	22.8989			90.3547	39.4634	19.1005	17.2443							83.3177	17.561	88.7453	9.36393		94.8726	16.1116	7.89015	14.2073
92.7418	23.5973	17.1086	82.7616		93.6522	28.8774	22.8168			90.4255	39.1919	18.7537	16.9513							83.3809	17.4772	89.663	9.30736		94.9406	16.1771	7.78273	14.1302
92.8431	23.7317	17.2726	75.7477		93.7221	28.7643	22.578			90.4908	38.8929	18.477	16.4248							83.4518	17.4738	90.5149	9.28535		95.0336	16.2552	7.81493	14.1426
92.9495	23.5707	17.2106	69.2921		93.787	28.7101	22.1296			90.5662	38.5163	18.2394	15.8848							83.5089	17.4431	90.5694	9.26424		95.1439	16.3387	7.84398	14.1437
93.0502	23.8282	17.0335	65.0817		93.8543	28.4716	21.6021			90.6302	38.3713	18.1084	15.4076							83.5688	17.3957	90.5393	9.27942		95.2549	16.2949	7.88592	14.1775
93.1562	24.0088	17.0803	61.0257		93.9322	28.623	21.2828			90.6997	38.0437	17.8548	14.8639							83.6257	17.4108	89.0412	9.54946		95.3529	16.2703	7.98	14.1288
93.2317	24.2142	17.0774	57.4479		93.9934	28.3519	21.1287			90.7898	37.7723	17.6566	14.5519							83.6826	17.3713	85.6221	9.28334		95.4591	16.2484	7.92023	14.1328
93.3002	23.9247	17.1583	54.9488		94.0703	28.1975	21.0092			90.8831	37.3333	17.3865	14.3343							83.738	17.346	81.6065	9.19724		95.5608	16.2192	7.94426	14.1691
93.3673	23.8978	17.1577	52.2666		94.1337	28.0025	21.0204			90.945	37.0551	17.0622	14.3169							83.7984	17.3721	78.4209	9.14696		95.668	16.2105	7.94555	14.0924
93.4402	23.2138	17.0863	50.2522		94.2171	27.8018	20.7103			91.0188	36.7524	16.7625	14.1608							83.8561	17.3206	75.3796	9.15605		95.7975	16.1604	7.9114	14.1468
93.5091	22.7182	17.0173	48.1377		94.2945	27.5402	20.4012			91.0909	36.4622	16.4752	14.1096							83.9163	17.3343	72.8054	9.09513		95.9039	16.1038	7.91195	14.196
93.5773	22.0153	16.8605	45.9393		94.3573	27.3646	20.3468			91.1528	36.2976	16.0773	14.064							83.9767	17.3174	70.6938	9.09164		96.0022	15.9935	7.94022	14.1478
93.6496	21.7748	16.9397	44.4065		94.4363	27.0805	20.1162			91.2194	35.9946	15.7808	14.0305							84.0369	17.2942	68.3508	9.08645		96.104	16.0151	7.77939	14.1835
93.7287	21.7659	16.8359	43.0646		94.5158	26.9601	19.8344			91.2905	36.09	15.6354	13.934							84.097	17.2627	66.525	9.13434		96.2097	15.9827	7.80394	14.1382
93.7891	21.9923	16.9859	41.7965		94.6228	26.7975	19.5829			91.3532	34.6236	15.3705	13.8986							84.1529	17.2476	65.1739	9.13974		96.3175	15.8948	7.69792	14.1759
93.8632	22.0593	16.9671	40.5702		94.7297	26.8057	19.573			91.4239	32.8989	14.9547	13.8886							84.2086	17.257	63.3986	9.02426		96.4205	15.8751	7.71486	14.1853
93.9344	22.2495	17.0247	39.4648		94.8354	26.7005	19.6615			91.4934	33.4652	14.8196	13.8214							84.2738	17.2329	61.9526	9.03589		96.5238	15.7747	7.73126	14.112
93.9985	22.1534	17.0612	37.8413		94.9424	26.7002	19.4223			91.5676	34.2596	14.5284	13.8492							84.3303	17.2403	60.4994	9.03562		96.6208	15.7851	7.75647	14.1309
94.0719	22.0637	17.025	36.6904		95.0365	26.6757	18.9354			91.6425	34.5201	14.4222	13.7773							84.4125	17.2005	59.2692	12.0719		96.7282	15.7191	7.69392	14.1599
94.145	22.3176	16.8365	36.1096		95.1429	26.7275	18.6974			91.7091	34.5448	14.3301	13.7059							84.4989	17.1928	58.0224	31.9019		96.842	15.6634	7.71006	14.0814
94.2199	21.6915	16.927	35.4829		95.2467	26.6755	18.4511			91.7814	34.5131	14.2171	13.6972							84.5672	17.167	56.896	49.4056		96.9466	15.6683	7.80146	14.1264
94.3226	21.4162	16.9156	34.8989		95.3269	26.5417	18.3864			91.8574	34.3767	14.0654	13.6765							84.6241	17.1757	55.6132	58.5753		97.0801	15.6447	7.84665	14.119
94.396	20.7835	16.9119	34.5012		95.3922	26.6088	18.2842			91.9822	33.7762	14.0149	13.7683							84.6901	17.1844	54.3792	69.1577		97.1846	15.6152	7.77139	14.143
94.4584	20.5514	16.8727	34.0931		95.4574	26.6203	18.4395			92.0564	33.4148	13.9125	13.611							84.7612	17.1312	53.5025	73.7198		97.2929	15.5993	7.82258	14.0718
94.5277	20.7536	16.9447	33.4782		95.5312	26.6382	18.2925			92.1391	32.9004	13.8677	13.6439							84.8182	17.1331	52.5239	77.4753		97.4047	15.5575	7.74694	14.0774
94.6009	20.8336	16.908	33.0895		95.5973	26.7159	18.3785			92.2177	32.5859	13.8095	13.6657							84.8816	19.5555	51.3862	80.5547		97.5128	15.5372	7.73884	14.0635
94.6833	20.6029	16.91	32.7698		95.6661	26.6881	18.4214			92.2854	32.2163	13.7294	13.6404							84.9539	53.7724	50.2175	82.5788		97.62	15.4828	7.68592	13.9983
94.7485	20.198	16.7978	34.7162		95.735	26.7144	18.4052			92.3577	31.7668	13.7933	13.5985							85.0225	74.655	48.9487	84.2363		97.7323	15.4129	7.74191	14.07
94.8164	20.3268	16.7313	34.8648		95.8082	26.7282	18.3236			92.4263	31.4057	13.7049	13.6078							85.0864	79.7948	47.728	85.6367		97.8323	15.422	7.73472	14.0584
94.888	20.3793	16.9509	34.3815		95.8733	26.8238	18.2989			92.4995	31.1463	13.6843	13.6132							85.1552	82.6977	46.5578	86.5749		97.9516	15.3663	7.71264	14.088
94.9485	20.4048	16.889	34.4224		95.9476	26.8222	18.3018			92.573	30.8145	13.6884	13.5858							85.2149	85.0779	45.5031	87.5384		98.0393	15.344	7.65878	14.005
95.0254	20.429	16.8374	34.8764		96.0151	26.7578	18.3358			92.6534	30.5489	13.6826	13.5313							85.2698	86.8396	44.6275	88.4398		98.1052	15.26	7.63539	14.0316
95.0871	20.5652	16.7592	35.1497		96.0911	26.73	18.3694			92.7151	30.3509	13.7358	13.4823							85.3567	89.3047	43.5828	89.3434		98.1715	15.3109	7.66838	14.0733
95.1523	20.673	16.6839	35.192		96.1629	26.6774	18.3788			92.7876	30.0404	13.6914	13.5525							85.4146	90.9598	42.6659	90.0196		98.2516	15.2724	7.62746	14.036
95.2306	21.1504	16.6589	35.3538		96.2318	26.7313	18.4367			92.8632	29.8284	13.6402	13.4662							85.4763	92.3391	42.3304	89.8898		98.3131	15.2449	7.57005	14.0176
95.295	21.4339	16.7943	35.3386		96.3218	26.7683	18.5789			92.9306	29.5884	13.612	13.4059							85.538	93.7594	42.053	90.4242		98.3901	15.2609	7.62106	13.9491
95.3676	21.7413	16.6467	35.4092		96.4259	26.7487	18.652			93.0009	29.4231	13.6786	13.447							85.6048	94.9761	41.5466	89.5719		98.4647	15.2316	7.67517	14.0149
95.4616	21.729		35.0513		96.5329	26.8632	18.7162			93.1069	29.0563	13.7151	13.3974							85.6708	96.0847	41.1055	88.282		98.5314	15.2211	7.5884	13.958
95.5674	21.7167		34.4794		96.6416	26.9137	18.7528			93.2118	28.6024	13.6466	13.3614							85.7295	96.9134	40.4453	84.6377		98.6045	15.179	7.53872	13.9821
95.6677	21.6433		34.1582		96.7674	26.8352	18.6777			93.3163	28.1432	13.638	13.3451							85.7874	97.78	39.839	82.3666		98.6713	15.1731	7.55697	13.9674
95.7687	21.4637		33.9047		96.8688	26.8439	18.8795			93.4201	27.6548	13.4954	13.3231							85.8454	98.5052	39.2704	79.488		98.7511	15.1716	7.49444	13.9589
95.8415	21.5185		33.4762		96.9434	26.8499	18.8921			93.5355	27.3292	13.5201	13.2962							85.9077	99.0145	38.5311	77.0919		98.8154	15.098	7.55809	13.9495
95.913	21.539		33.19		97.0098	26.8428	18.9523			93.6457	27.0577	13.4675	13.2669							85.9816	99.5896	37.9222	74.5269		98.9029	15.1049	7.52576	13.9494
95.9789	21.4777		32.9102		97.0751	26.8783	18.9294			93.741	26.9152	13.4752	13.2081							86.0352	99.1957	37.2471	72.3887		98.9785	15.0229	7.44853	13.9551
96.048	21.5909		32.6785		97.1496	26.8404	19.0099			93.8159	26.8021	13.3676	13.169							86.0956	100	36.6473	70.3988		99.0896	15.0404	7.44296	13.9204
96.1098	21.6686		32.4937		97.216	26.7949	18.9724			93.9073	26.5664	13.3452	13.077							86.1564	99.6569	35.9584	67.8167		99.1622	15.001	7.45532	13.9483
96.1779	21.7338		32.4383		97.2841	26.8215	19.0237			93.9773	26.2512	13.2773	13.0845							86.2205	97.9033	35.3823	65.5739		99.2291	15.0005	7.39915	13.886
96.2482	21.6307		32.1757		97.358	26.7569	18.9971			94.0488	25.9425	13.2871	13.0283							86.2723	95.5752	34.731	63.6258		99.3037	15.0219	7.44449	13.8695
96.3118	21.9226		32.0023		97.4259	26.7578	18.8482			94.1185	25.5616	13.227	12.8902							86.338	92.7309	34.0846	62.0622		99.3782	14.9672	7.45347	13.9094
96.3815	21.9219		31.9748		97.5016	26.753	18.7586			94.1898	25.4096	13.1147	12.8051							86.3898	89.9851	33.6681	60.279		99.4467	14.9276	7.39304	13.8437
96.4499	21.8595		31.7702		97.5665	26.7758	18.7344			94.257	25.1093	13.1867	12.8287							86.4468	87.3255	33.3183	58.7602		99.5151	14.916	7.42191	13.8884
96.5189	21.7699		31.7806		97.6354	26.7443	18.696			94.3309	24.7897	13.1007	12.7855							86.5039	84.9817	32.8855	57.1705		99.5833	14.9298	7.36314	13.8846
96.5858	21.9001		31.5826		97.7104	26.7476	18.5746			94.4041	24.4019	13.1519	12.6665							86.5602	82.8854	32.5063	55.6696		99.6568	14.8837	7.41781	13.8877
96.6568	21.7992		31.6853		97.7753	26.7193	18.5383			94.4787	24.1889	13.0445	12.6447							86.631	80.3962	32.112	54.2839				7.35613	13.8692
96.7325	21.8757		31.5273		97.8457	26.7325	18.51			94.5445	23.8873	13.0102	12.693							86.6969	78.32	31.7349	53.0756				7.36654	13.8846
96.8009	21.9212		31.6677		97.9517	26.7036	18.5392			94.611	23.6599	13.0794	12.5875							86.771	76.4621	31.4458	51.8361				7.34097
96.906	22.1191		31.3455		98.0612	26.6509	18.439			94.6853	23.3615	13.005	12.6316							86.8625	74.4234	30.9833	50.5258				7.31495
97.0088	21.9437		31.6734		98.1637	26.5828	18.4057			94.7705	23.2128	12.9002	12.5936							86.9566	72.5369	30.6626	49.5062
97.0805	22.0533		31.5812		98.225	26.5635	18.4057			94.8432	22.9456	12.8364	12.5604							87.0353	70.7993	30.3161	48.3803
97.1518	21.9015		31.4412		98.2983	26.4927	18.3313			94.9196	22.754	12.8056	12.5185							87.1238	69.1339	30.01	47.3785
97.2253	21.8196		31.2314		98.3665	26.4757	18.3519			94.9892	22.634	12.6883	12.477							87.2	67.5973	29.5895	46.4091
97.2918	21.9322		31.0714		98.4373	26.5187	18.3603			95.0553	22.5342	12.6428	12.4493							87.2847	66.1387	29.3809	45.4125
97.3523	21.8579		31.2996		98.5145	26.4579	18.3338			95.127	22.36	12.5764	12.4231							87.3689	64.6574	28.9346	44.8119
97.4301	22.1027		31.2175		98.5812	26.4702	18.3295			95.2009	22.203	12.5545	12.3439							87.4442	63.2592	28.6753	44.778
97.4936	22.0528		31.2259		98.6504	26.1487	18.2186			95.2605	22.0818	12.4982	12.3059							87.5574	62.1046	28.4563	44.459
97.5659	22.1562		30.4597		98.7192	26.9847	18.2657			95.3215	22.0406									87.642	60.3653	28.2667	44.0675
97.6414	22.0585		27.2257		98.7969	27.0045	18.2653			95.3955	21.9899									87.7272	59.0205	27.8296	43.6104
97.7076	22.1634		29.4482		98.8734	26.9963	18.223			95.4604	21.8762									87.8055	58.0653	27.6067	42.9977
97.7817	22.0763		30.2361		98.9424	26.8529	18.2064			95.5325	21.7715									87.8969	56.79	27.2598	42.6693
97.8487	22.1951		29.7474		99.0128	26.8652	18.1673			95.6108	21.7655									87.9841	55.7922	26.9822	42.1592
97.9095	22.0216		28.8258		99.0803	26.9356	18.2317			95.679	21.6903									88.0548	55.308	26.6246	41.5607
97.9785	22.0994		28.3357		99.1553	26.3818	18.165			95.7567	21.6604									88.1108	55.1488	26.3202	41.0918
98.0535	22.1282		27.8258		99.2473	26.4193	18.1715			95.8185	21.7016									88.1731	54.8171	26.0451	40.5261
98.1519	22.0646		27.3443		99.3279	26.3785	18.1978			95.923	21.6558									88.2242	54.3633	25.8392	40.0933
98.2493	21.9695		26.7686		99.3986	26.4313	18.1864			96.0257	21.6707									88.2837	53.9614	25.1985	39.5349
98.3509	22.1537		26.5622				18.0835			96.1226	21.6808									88.3412	53.6939	24.9175	39.0687
98.4542	22.2194		25.9877				18.1225			96.246	21.5912									88.4024	53.3248	22.8158	38.4898
98.5517	22.1572		25.6672							96.3644	21.5351									88.4629	52.7961	21.7104	37.9937
98.6542	22.1282		25.416							96.4628	21.6237									88.5257	52.3456	20.8296	37.5578
98.7531	22.2221		25.024							96.524	21.5339									88.5864	51.7979	20.223	37.0824
98.8501	22.0828		24.6005							96.585	21.4745									88.6494	51.2518	19.6755	36.7102
98.9501	22.1803		24.3279							96.6589	21.5196									88.7065	50.7799	19.1216	36.3122
99.0553	22.0583		24.3181							96.7288	21.4946									88.7839	50.1438	18.465	35.8893
99.153	22.3338		24.2189							96.7947	21.458									88.8521	49.6694	17.9717	35.5417
99.2501	22.2255		23.6791							96.8605	21.4957									88.9188	49.2034	17.562	35.1644
99.3569	22.0813		23.0067							96.9258	21.456									88.9723	48.7156	17.1933	34.562
99.4562	22.1495		22.7187							96.9885	21.4086									89.0319	48.2224	16.8791	34.0967
99.5609	22.1278		22.6932							97.0558	21.3888									89.0899	47.7581	16.6266	33.5685
			22.5164							97.129	21.2953									89.1685	47.1075	16.3654	33.089
			22.2747							97.1901	21.2023									89.231	46.7312	16.115	32.4693
			22.2027							97.2643	21.1383									89.2913	46.2422	15.9655	32.1515
			21.7471							97.3338	21.1451									89.3431	45.8892	15.91	31.9222
			21.6513							97.3982	21.1113									89.4077	45.5275	15.7206	31.5915
			21.6459							97.4853	21.0451									89.4608	45.0073	15.5762	31.2144
			21.1586							97.5885	20.9526									89.5197	44.687	15.4574	30.9243
			20.8754							97.6885	20.8995									89.5784	44.3116	15.3055	30.7143
			20.9362							97.792	20.8099									89.6382	43.9105	15.1997	30.4508
			20.6662							97.8939	20.7068									89.6954	43.6053	15.1539	30.0618
			20.5122							97.9629	20.6619									89.7723	43.082	14.9751	29.76
			20.4716							98.0361	20.5878									89.8292	42.7954	14.8887	29.6637
			20.327							98.1002	20.5382									89.8875	42.4025	14.7657	29.3429
			20.2302							98.1734	20.4643									89.9593	42.1641	14.7096	29.0367
			19.9143							98.244	20.4445									90.0293	41.7679	14.6155	28.7666
			19.3508							98.3231	20.3998									90.0889	41.4824	14.5529	28.4478
			18.7528							98.3783	20.3618									90.1439	41.1631	14.344	28.226
			18.7438							98.446	20.2634									90.2012	40.9512	14.3897	27.9709
			18.6601							98.5232	20.2327									90.263	40.6496	14.2804	27.506
			19.0412							98.5811	20.1944									90.3223	40.4239	14.2322	26.4166
			19.3379							98.6581	20.1706									90.3818	40.1297	14.0385	24.0687
			19.3555							98.7339	20.1308									90.4449	39.8748	13.9577	23.4452
			19.4086							98.8193	20.0238									90.5157	39.5627	13.7792	22.7456
			19.4407							98.8824	20.0087									90.5634	39.3054	13.7397	22.2949
			19.7001							98.9723	19.9302									90.6293	38.9848	13.6811	21.7509
			20.0669							99.0741	19.8622									90.6875	38.7285	13.5644	21.3438
			20.0612							99.1758	19.7693									90.749	38.4968	13.5188	20.8951
			20.4358							99.3005	19.6814									90.8097	38.2778	13.5046	20.5111
			20.6418																	90.8849	38.1178	13.5904	20.1846
			20.7412																	90.9439	36.7529	13.59	19.8893
			21.0746																	91.0063	32.0132	13.568	19.6208
			20.8833																	91.0768	29.0724	13.5923	19.3593
			20.8462																	91.1447	27.2027	13.5484	19.1211
			20.9591																	91.2194	25.8517	13.487	18.8843
			21.1231																	91.2961	24.7672	13.5579	18.6929
			21.0572																	91.3783	23.8893	13.1725	18.4608
			20.8482																	91.4546	23.1569	13.0208	18.317
			20.9757																	91.5287	22.5728	12.8293	18.08
			20.7342																	91.6284	21.9473	12.8395	17.887
			20.7515																	91.7022	21.5361	12.7232	17.7161
			20.6484																	91.7871	21.1142	12.7229	17.57
			20.6319																	91.8621	20.8542	12.7203	17.3908
			20.3843																	91.941	20.7371	12.6753	17.2905
			19.9847																	92.0149	20.5862	12.6358	17.2041
			19.9304																	92.0956	20.488	12.5833	17.1616
			19.8942																	92.1773	20.3832	12.4819	17.0303
			19.953																	92.2556	20.3331	12.4593	16.9387
			19.9059																	92.3332	20.2539	12.4408	16.8928
			20.0217																	92.3918	20.2704	12.3707	16.7
			19.9847																	92.4522	20.2529	12.3009	16.6982
			19.9273																	92.5098	20.2202	12.3161	16.6413
			20.0232																	92.5639	20.2426	12.3034	16.5528
			20.0759																	92.6278	20.2592	12.2819	16.4791
			20.14																	92.6796	20.2648	12.1994	16.3574
			20.1188																	92.7601	20.2574	12.1327	16.1456
			20.2174																	92.824	20.2461	12.1641	16.2482
			20.0248																	92.8806	20.1944	12.0664	16.0409
			20.1298																	92.9262	20.1916	12.0355	15.8963
			20.1033																	92.9798	20.2236	11.9676	15.8035
			20.1691																	93.0346	20.2189	11.939	15.7701
			20.2142																	93.0966	20.1961	11.9005	15.7119
			20.0498																	93.1512	20.2021	11.8425	15.5813
			19.967																	93.2094	20.1481	11.8501	15.5672
			19.8896																	93.2649	20.1287	12.9638	15.5934
			19.993																	93.3202	20.0809	39.4874	15.6277
			20.0214																	93.3869	20.0355	70.4237	15.5125
			19.9367																	93.4661	20.0411	76.2337	15.5595
			20.0821																	93.5431	20.0444	80.3319	15.4767
			19.8865																	93.6199	19.9874	83.1681	15.436
			20.0722																	93.6785	20.0231	85.1623	15.6234
			20.1231																	93.7328	20.0017	86.6108	15.3772
			19.9082																	93.7931	20.0534	88.0906	14.9418
			19.9475																	93.8577	20.0899	89.4778	14.927
			20.0892																	93.9206	20.1198	91.3687	14.9323
			19.8759																	93.9789	20.193	93.1719	14.948
			19.9611																	94.0302	20.2169	95.1127	14.7822
			19.8677																	94.0949	20.2321	96.7681	14.8164
			19.98																	94.1527	20.2275	98.044	14.6772
			20.0455																	94.2265	20.2996	99.0239	14.4873
			20.0323																	94.2825	20.2804	99.8664	14.5184
			20.0171																	94.3431	20.3209	100	14.4598
			20.0929																	94.4063	20.374	98.5432	14.3615
			20.0228																	94.4574	20.347	95.0213	14.2953
																				94.5157	20.3635	92.1992	14.1639
																				94.578	20.3556	89.4481	14.1035
																				94.6352	20.3663	86.1059	14.0603
																				94.7146	20.4281	83.2621	13.6154
																				94.7958	20.434	80.0543	14.3355
																				94.8734	20.4509	77.8139	14.0192
																				94.9647	20.4368	76.2047	13.9026
																				95.0453	20.4147	74.5842	13.7841
																				95.1273	20.4086	72.911	13.6779
																				95.2133	20.3768	71.2268	13.616
																				95.2947	20.3842	69.768	13.5478
																				95.3735	20.4278	68.5304	13.5073
																				95.4581	20.3906	67.4481	13.394
																				95.5233	20.3754	66.0633	13.4039
																				95.6117	20.412	64.9073	13.2766
																				95.6922	20.3801	63.9202	13.2266
																				95.77	20.3729	62.668	13.181
																				95.8516	20.3811	61.3056	16.8684
																				95.9107	20.3947	60.0702	46.4373
																				95.9724	20.3941	59.0519	65.4827
																				96.0324	20.3616	58.1815	74.3266
																				96.0877	20.3249	57.3485	78.5927
																				96.1508	20.3331	56.3722	81.4792
																				96.2099	20.3524	55.6348	83.8131
																				96.2608	20.3341	54.6542	86.1916
																				96.3225	20.3336	53.8656	87.7147
																				96.3772	20.3315	53.0619	89.3731
																				96.4377	20.3482	52.3559	90.682
																				96.5193	20.3502	51.7445	92.109
																				96.5806	20.3389	51.6279	93.3266
																				96.6428	20.3284	51.4458	94.4944
																				96.6998	20.356	51.4331	96.1541
																				96.7593	20.3438	51.0787	97.5009
																				96.8182	20.3363	50.6418	98.4917
																				96.8755	20.3378	50.2324	99.4032
																				96.9516	20.3275	49.6559	100
																				97.0104	20.3179	48.9738	99.7211
																				97.0691	20.3469	48.2608	99.7093
																				97.1254	20.3109	47.6273	98.2465
																				97.1799	20.3213	46.9815	95.3489
																				97.2394	20.3266	46.2604	92.4002
																				97.3018	20.3169	45.6132	89.544
																				97.3645	20.3174	44.9623	87.09
																				97.423	20.2757	44.3189	84.608
																				97.5006	20.2955	43.7441	82.4307
																				97.5646	20.2958	43.17	80.3816
																				97.6246	20.281	42.5045	78.1708
																				97.6865	20.2618	41.9044	76.5592
																				97.748	20.2974	41.5354	74.8727
																				97.8023	20.2691	41.1984	73.1089
																				97.8598	20.2829	40.7391	71.9682
																				97.9206	20.2819	40.4131	70.4876
																				97.9805	20.2747	40.0488	69.253
																				98.064	20.271	39.6511	68.1355
																				98.1412	20.2873	39.3145	66.0732
																				98.2248	20.2697	39.0092	64.7246
																				98.3058	20.2845	38.6782	63.7361
																				98.3859	20.2434	38.3438	62.7893
																				98.483	20.2292	38.0126	61.8098
																				98.5612	20.273	37.7247	61.0998
																				98.6547	20.215	37.535	60.2468
																				98.7032	20.242	37.2489	59.2651
																				98.768	20.2253	36.9547	58.4304
																				98.8258	20.2279	36.6427	57.6478
																				98.8976	20.2245	36.2694	56.9337
																						35.9236	55.8421
																						35.5922	54.9997
																						35.2555	54.2958
																						34.9062	54.0108
																						34.553	53.4668
																						33.5139	53.2526
																						28.9365	52.7819
																						25.0579	52.3728
																						22.8077	51.6598
																						21.2584	50.8517
																						20.0392	50.1077
																						19.1379	49.5052
																						18.2374	48.8151
																						17.5853	48.1151
																						16.9514	47.597
																						16.3632	46.9071
																						15.888	46.4308
																						15.4936	45.903
																						15.1789	45.5131
																						14.8944	45.0326
																						14.5965	44.619
																						14.4417	44.245
																						14.202	43.8012
																						14.1282	43.3906
																						13.9603	43.0656
																						13.8114	42.6605
																						13.628	42.348
																						13.6433	42.0038
																						13.6505	41.6225
																						13.589	41.1714
																						13.5804	40.9895
																						13.494	40.528
																						13.5382	40.2374
																						13.5786	39.8234
																						13.5818	39.4863
																						13.6255	39.0198
																						13.5956	38.7152
																						13.5038	38.2592
																						13.4506	37.854
																						13.5348	37.4887
																						13.5487	37.0885
																						13.479	36.7907
																						13.3997	36.5427
																						13.4871	36.6583
																						13.5622	35.9442
																						13.5552	34.0641
																						13.5339	29.2783
																						13.6183	27.3972
																						13.6427	25.7785
																						13.7092	24.4651
																						13.7161	23.4809
																						13.804	22.6074
																						13.8617	21.5578
																						13.8003	20.9386
																						13.9006	20.2948
																						13.9625	19.8862
																						13.9802	19.4157
																						14.0045	18.9194
																						13.972	18.4778
																						14.0351	18.0328
																						13.96	17.6397
																						14.0054	17.1704
																						13.9969	16.8536
																						14.0558	16.5867
																						14.0126	16.3161
																						14.0445	16.0557
																						14.0816	15.7473
																						14.0385	15.5083
																						14.0088	15.3299
																						14.0608	15.1194
																						14.0789	15.0408
																						14.0406	14.9521
																						14.048	14.8988
																						14.0317	14.911
																						14.0119	14.9895
																						14.0208	15.0673
																						14.0123	15.0713
																						13.9943	14.9273
																						13.9539	14.8466
																						13.968	14.8622
																						13.9984	14.7935
																						13.9895	14.7829
																						13.9439	14.8171
																						13.9607	14.7756
																						13.9661	14.78
																						14.0014	14.8441
																						13.9575	14.9142
																						13.9665	14.961
																						13.9475	15.009
																						13.9738	15.1173
																						13.9181	15.3222
																						13.9196	15.4196
																						13.9064	15.6452
																						13.9216	15.6448
																						13.9282	15.7512
																						13.9284	15.7252
																						13.8966	15.7093
																						13.9064	15.7345
																						13.9165	15.7327
																						13.8709	15.6519
																						13.8764	15.7326
																						13.8579	15.7389
																						13.8714	15.6643
																						13.8645	15.714
																						13.8582	15.6645
																						13.8161	15.6721
																						13.8353	15.6481
																						13.8475	15.6313
																						13.8111	15.6386
																						13.8533	15.596
																						13.8127	15.5963
																						13.8322	15.6227
																						13.8294	15.5631
																						13.8	15.5513
																						13.7881	15.5635
																						13.7881	15.5386
																						13.8265	15.4799
																						13.7996	15.4956
																						13.7937	15.5097
																						13.8243	15.4235
																						13.7719	15.4657
																						13.8064	15.4073
																						13.7573	15.4089
																						13.7824	15.3814
																						13.7818	15.3605
																						13.7943	15.3217
																						13.716	15.357
																						13.8009	15.3206
																						13.76	15.3322
																							15.3504
																							15.2633
																							15.2971
																							15.3298
																							15.3102
																							15.3292
																							15.228
																							15.2828
																							15.2857
																							15.2629
																							15.2759
																							15.2582
																							15.2416
																							15.205
																							15.1998
																							15.2098
																							15.1203
																							15.2091
																							15.1776
																							15.1449
																							15.1607
																							15.13
																							15.1356
																							15.0854
																							15.1062
																							15.0866
																							15.0744
																							15.0645
																							15.0552
																							15.0991
																							15.0405
																							15.0646
																							15.1004
																							15.0944
																							15.0556

## Sheet: SI Figure 2
SI Figure 2A					SI Figure 2B					SI Figure 2C					SI Figure 2D					SI Figure 2E					SI Figure 2F
x-Axis	y-Axis 1	y-Axis 2	y-Axis 3		x-Axis	y-Axis 1	y-Axis 2	y-Axis 3		x-Axis	y-Axis 1	y-Axis 2	y-Axis 3		x-Axis	y-Axis 1	y-Axis 2	y-Axis 3		x-Axis	y-Axis 1	y-Axis 2	y-Axis 3		x-Axis	y-Axis 1	y-Axis 2	y-Axis 3
0.129265	3.10721	2.37331	2.4369		0.121744	0.761633	0.773186	3.98011		0.109109	0.374542	8.85735	10.4797		0.114874	0.707322	0	0.373665		0.111185	19.842	3.68188	2.13737		0.117708	7.52582	0.561543	1.25762
0.244654	2.82689	2.0279	3.06529		0.237243	0.461231	0.475139	4.11161		0.233305	0.520296	8.53804	8.64714		0.247884	1.45479	0.827829	0		0.231753	19.5497	3.93644	2.37295		0.23251	7.26281	0.344488	1.69215
0.332702	2.75194	2.22359	3.07905		0.318344	0.142565	0.331095	4.07495		0.369363	0.627699	8.6478	8.80709		0.404824	0.850309	0.972349	0.0903172		0.30025	19.6324	3.8083	2.51855		0.303998	7.52109	0.668836	1.39565
0.429213	2.99747	2.12302	2.61156		0.391933	0	0.291851	4.3283		0.473481	0.674738	8.61018	8.67551		0.591141	0.862995	0.783178	0.09197		0.359611	19.6187	3.79114	2.45761		0.376198	7.4213	0.603691	1.6002
0.531642	2.90167	2.16463	2.60782		0.462159	0.202377	0.412468	4.64396		0.56895	0.759597	8.68059	8.73997		0.735294	0.778815	0.561709	0.114402		0.414288	19.4905	3.78356	2.55451		0.431002	7.4962	0.631425	1.47217
0.566409	2.96241	1.93186	2.2852		0.52798	0.425013	0.370593	4.55648		0.675276	0.912912	8.68402	8.65193		0.873257	0.929862	0.651458	0.0830564		0.475472	19.4821	4.00965	2.53511		0.495315	7.59249	0.747611	1.51336
0.658237	3.30509	2.23566	2.77648		0.6167	0.767212	0.349684	4.23824		0.7797	0.916826	8.59669	8.70197		1.00925	0.608515	0.562156	0.0292793		0.536668	19.5975	4.22345	2.47403		0.565986	7.51115	0.996234	1.51988
0.732124	3.42572	2.11153	3.08076		0.678438	0.885901	0.347958	4.27313		0.875823	0.840073	8.64135	8.74302		1.12147	0.702844	0.418528	0.0452176		0.596317	19.6471	4.21464	2.64381		0.635076	7.47005	0.77978	1.61194
0.814807	2.9605	1.82026	3.0502		0.742635	1.13266	0.295077	4.25191		0.940177	0.768361	8.69937	8.79079		1.24369	0.618067	0.39531	0.124437		0.656982	19.753	4.07363	2.84628		0.698927	7.50002	1.01039	1.72476
0.889748	2.87264	2.60446	3.15052		0.811231	1.28969	0.312477	4.1578		1.00451	0.847242	8.66868	8.89243		1.36737	0.567619	0.328631	0.0819938		0.717664	19.6777	4.04457	2.95026		0.763675	7.58949	1.05216	1.65096
0.958481	3.06453	2.13735	3.22178		0.872654	1.31827	0.365189	4.24679		1.06817	0.719397	8.66327	8.84166		1.48598	0.43314	0.398287	0.061333		0.777564	19.6751	4.06387	2.71269		0.824317	7.45864	1.02025	1.78899
1.04005	2.87969	2.40877	3.12266		0.937125	1.18637	0.255607	4.19901		1.13567	0.903628	8.68541	8.82081		1.61247	0.332243	0.4989	0.0991718		0.843954	19.4631	4.04832	2.87135		0.879061	7.4986	0.974763	1.81573
1.11713	2.80374	2.29462	2.9148		1.0071	1.47031	0.165293	4.18299		1.19577	0.726211	8.76171	8.78991		1.73382	0.264779	0.695662	0.27166		0.907767	19.5509	4.0177	2.71802		0.945217	7.43369	1.00603	1.99343
1.19068	2.89462	2.63864	2.90064		1.06736	1.60811	0.38242	4.07582		1.25217	0.760901	8.80414	8.84028		1.87458	0.375975	0.572574	0.247044		0.968967	19.5549	3.93474	2.58448		1.00468	7.44454	1.08293	1.91985
1.25869	2.86721	2.83525	2.92955		1.13851	1.51778	0.443393	4.04344		1.3198	0.769755	8.77465	8.88438		1.95042	0.427468	0.585076	0.314929		1.05026	19.6053	3.97528	2.62616		1.05685	7.43767	1.05637	1.95985
1.37131	2.98086	2.85365	2.91931		1.20253	1.63955	0.374158	4.27587		1.37236	0.586764	8.82473	8.86876		2.02427	0.367915	0.733318	0.272368		1.11166	19.5997	3.88131	2.6148		1.11456	7.46749	1.14397	1.98952
1.50133	2.90245	3.00448	2.63116		1.27512	1.4704	0.237018	4.06503		1.43506	0.584459	8.75296	8.90927		2.11721	0.313437	0.755345	0.288248		1.18024	19.5223	3.96605	2.44761		1.17626	7.5238	1.07453	1.92637
1.61568	2.71995	2.92381	2.70098		1.37096	1.50419	0.282967	4.21042		1.50673	0.639959	8.76306	8.93188		2.19328	0.393438	0.794192	0.339014		1.25737	19.5187	3.86827	2.61303		1.23322	7.52285	1.1231	1.81594
1.67487	3.04658	3.21253	2.61729		1.47735	1.5755	0.159408	4.02773		1.57561	0.618669	8.76198	9.04229		2.27177	0.48926	0.769038	0.395329		1.3504	19.4791	3.87422	2.43144		1.32268	7.4352	1.16158	2.14103
1.7579	2.69462	2.7908	2.76535		1.57943	1.65617	0.219985	4.26547		1.63761	0.583547	8.79451	9.02985		2.34843	0.575081	0.727215	0.319593		1.45261	19.5242	3.83133	2.48534		1.38132	7.50455	1.16908	2.03115
1.82448	2.84507	2.89955	2.41636		1.68469	1.57687	0.0153353	4.09232		1.6922	0.53747	8.77037	9.07231		2.42527	0.358064	0.657858	0.393263		1.5253	19.472	3.79563	2.30879		1.43287	7.50188	1.06258	2.06484
1.89282	2.69512	3.14242	2.6772		1.79289	1.60399	0.283306	3.955		1.75891	0.48311	8.85673	9.06682		2.50912	0.402094	0.562156	0.349403		1.59135	19.4704	3.75395	2.38904		1.49132	7.46822	1.25402	2.14331
1.97058	2.56665	2.99525	2.78529		1.88688	1.41006	0.178704	4.03005		1.81573	0.523272	8.81008	9.11394		2.5869	0.563141	0.719774	0.330868		1.65309	19.3974	3.79536	2.4246		1.55035	7.54688	1.11276	2.12777
2.03308	2.82622	3.02293	2.46482		1.95444	1.39738	0.224229	4.24352		1.87672	0.532252	8.87281	9.09458		2.66061	0.369855	0.583142	0.523485		1.72511	19.3445	3.70319	2.36431		1.61466	7.49856	1.12189	2.2846
2.11028	2.56246	2.63191	3.10108		2.02473	1.37444	0.152843	4.36406		1.97517	0.520752	8.84252	9.07697		2.74098	0.220749	0.422845	0.475789		1.78384	19.3844	3.66422	2.28817		1.67382	7.50778	1.18917	2.32743
2.19049	2.6822	2.72894	2.6511		2.09277	1.32799	0.294284	4.26555		2.06756	0.455373	8.81999	9.11853		2.82048	0.509857	0.581951	0.461031		1.85283	19.1821	3.64077	2.34083		1.73399	7.55228	1.19312	2.35058
2.27249	2.62873	3.02189	2.75891		2.15886	1.33669	0.259228	4.20167		2.16768	0.539928	8.77884	9.06647		2.89141	0.298213	0.470323	0.551938		1.9151	19.3655	3.65247	2.38496		1.79564	7.42031	1.21707	2.38807
2.35407	2.44629	2.57057	2.48255		2.22962	1.16897	0.175309	4.2839		2.2701	0.594224	8.80504	9.11657		2.97077	0.33672	0.383552	0.471597		1.98689	19.035	3.59702	2.46998		1.85456	7.49233	1.16783	2.25102
2.43123	2.45037	2.46408	2.79399		2.2929	1.24225	0.24975	4.24369		2.36549	0.507491	8.75637	9.07279		3.05041	0.312989	0.475384	0.461031		2.0523	19.1119	3.61978	2.41037		1.91755	7.50064	1.143	2.17211
2.50584	2.71095	2.16294	2.53926		2.36529	1.16271	0.158417	4.29508		2.46302	0.5579	8.76766	9.11126		3.12508	0.363736	0.5565	0.57862		2.11271	19.0201	3.66576	2.38778		1.97482	7.47867	1.0883	2.38427
2.56158	2.67415	1.95182	2.57858		2.42998	1.21616	0.25688	4.23648		2.55884	0.61383	8.82415	9.04704		3.19715	0.484036	0.313301	0.530805		2.18254	19.1586	3.65366	2.43609		2.02867	7.54039	1.09409	2.40459
2.64356	2.28281	2.19358	2.80274		2.49229	1.43213	0.206743	4.25032		2.62469	0.650674	8.82106	8.99746		3.2714	0.335526	0.401561	0.443203		2.24724	18.8504	3.56087	2.3834		2.09077	7.50228	1.20179	2.38568
2.73998	2.35401	2.1518	2.71871		2.56046	1.4536	0.357974	4.19946		2.69628	0.600443	8.82131	9.07612		3.35042	0.465976	0.365245	0.534819		2.31475	18.9896	3.48524	2.30657		2.14921	7.5221	1.1527	2.36449
2.8514	2.54389	1.89367	2.83561		2.62011	1.43942	0.244459	4.17625		2.75304	0.628636	8.83977	9.02244		3.42386	0.422841	0.334882	0.667225		2.38042	18.9726	3.52415	2.29571		2.21049	7.56628	1.1648	2.46111
2.9719	2.51274	1.92269	2.91887		2.69207	1.36886	0.218542	4.39126		2.81251	0.669938	8.88209	9.06908		3.49441	0.407318	0.34664	0.446745		2.44328	18.8958	3.42438	2.25748		2.27065	7.56022	1.12433	2.41079
3.07742	2.34959	1.92338	2.76778		2.75478	1.58105	0.33947	4.33193		2.88061	0.653764	8.85115	9.03788		3.56695	0.575081	0.229952	0.599871		2.54029	18.9286	3.52158	2.26762		2.33275	7.58033	1.16927	2.3308
3.19995	2.35949	1.85392	2.80467		2.81833	1.61524	0.389946	4.14125		2.94532	0.697296	8.82079	9.02065		3.64557	0.431796	0.283087	0.611146		2.64649	18.7588	3.43099	2.38755		2.42435	7.54506	1.1158	2.33058
3.30477	2.49059	1.926	2.84916		2.89033	1.58245	0.226719	4.34446		3.00848	0.760965	8.76541	8.94958		3.71558	0.384184	0.327738	0.56829		2.71086	18.7418	3.46309	2.30146		2.51339	7.63544	1.19867	2.49785
3.41359	2.5374	1.85055	2.9007		2.97365	1.42882	0.213392	4.28999		3.06319	0.72825	8.82822	8.97375		3.78606	0.41702	0.17905	0.547865		2.77643	18.6694	3.48052	2.4075		2.57819	7.56174	1.30103	2.4835
3.5283	2.19388	1.21091	2.8974		3.07465	1.64666	0.294709	4.44422		3.13496	0.910442	8.82874	8.9727		3.8584	0.251048	0.385635	0.59934		2.84379	18.4721	3.39151	2.29571		2.6426	7.55376	1.25648	2.48937
3.63437	2.49898	1.90534	2.98379		3.18004	1.5636	0.269612	4.28683		3.18853	0.870495	8.81522	8.94978		3.92873	0.501648	0.292017	0.567109		2.90605	18.5294	3.43544	2.33553		2.71206	7.60719	1.24418	2.4072
3.74113	2.83975	1.23146	3.09574		3.28312	1.59586	0.236735	4.13406		3.25976	0.916256	8.80464	8.91833		4.04122	0.348362	0.254213	0.535587		2.9749	18.4453	3.42907	2.29963		2.77718	7.57995	1.26573	2.47883
3.85867	2.94311	0.875658	3.12778		3.35184	1.35455	0.349769	4.36736		3.31907	0.935456	8.8628	8.90262		4.14806	0.33478	0.353784	0.663979		3.04305	18.5221	3.38045	2.34903		2.84163	7.55046	1.68675	2.40938
3.97594	2.72325	0.600118	3.0834		3.41637	1.41623	0.364312	4.59053		3.3788	0.997314	8.80133	8.9304		4.25994	0.340303	0.342919	0.681511		3.10901	18.4564	3.45892	2.37457		2.90753	7.73846	1.74865	2.26145
4.08078	2.59087	0.868114	3.30189		3.48184	1.27283	0.300566	4.50229		3.4387	0.931074	8.83862	8.94385		4.36826	0.415378	0.311068	0.639422		3.17696	18.3852	3.41909	2.27712		2.96914	7.59057	1.68263	2.2983
4.1929	2.56078	0.820701	3.27227		3.54681	1.18942	0.381826	4.55838		3.50676	0.925818	8.83506	8.81846		4.47908	0.32075	0.351998	0.644203		3.24085	18.4599	3.40312	2.30715		3.03042	7.66286	1.81365	2.50687
4.30545	2.73494	0.779091	3.12206		3.61789	1.03997	0.334688	4.43055		3.57027	0.913406	8.82164	8.84713		4.59045	0.361049	0.354529	0.712325		3.32361	18.3938	3.41596	2.16066		3.09389	7.65548	1.87796	2.48285
4.41444	2.75485	0.863994	3.358		3.68252	1.18908	0.340347	4.24668		3.65554	1.11851	8.82471	8.86346		4.70503	0.222838	0.31851	0.606601		3.38704	18.3729	3.4203	2.16769		3.15893	7.68817	1.78748	2.37851
4.52841	2.58628	1.08875	3.4808		3.74308	0.994555	0.489654	4.40846		3.75274	1.01981	8.79968	8.91426		4.80311	0.189704	0.272817	0.590781		3.45839	18.3548	3.41028	2.23735		3.21734	7.76998	1.8481	2.41514
4.6041	2.66458	0.899684	3.32353		3.80652	0.960332	0.49237	4.19661		3.8576	1.06415	8.77567	8.81004		4.87621	0.312989	0.247069	0.536295		3.52598	18.351	3.32127	2.16912		3.27371	7.73382	1.76575	2.49665
4.67399	2.67376	0.315119	3.14386		3.87014	1.05589	0.673281	4.46088		3.94372	0.984307	8.7777	8.83035		4.94869	0.0708964	0.172799	0.328684		3.58931	18.328	3.37739	2.16142		3.33794	7.74472	1.72296	2.34797
4.75816	2.93774	0.840838	3.47694		3.94292	1.07818	0.641874	3.99996		4.04462	0.940219	8.88701	8.81681		5.02797	0.137017	0.283831	1.47365		3.67077	18.3332	3.36159	2.28989		3.39889	7.74726	1.81467	2.37525
4.82108	2.73869	0.534483	3.13334		4.00322	1.05222	0.8446	4.20041		4.14973	0.764714	8.84263	8.78831		5.09928	0	0.301841	2.09548		3.76805	18.2953	3.36988	2.18641		3.4623	7.73749	1.69736	2.52817
4.89283	2.88013	0.641902	3.37408		4.06914	1.18767	0.773469	4.4065		4.21443	0.848711	8.78273	8.77595		5.16877	0.0346273	0.177115	2.79529		3.87306	18.2243	3.28297	2.0935		3.52095	7.59866	1.81416	2.57621
4.96492	2.87113	0.648343	3.33499		4.13941	1.08257	0.799415	4.06704		4.26944	0.824343	8.78704	8.81788		5.24805	1.69435	0.37224	2.84912		3.96482	18.0674	3.2443	2.19865		3.60892	7.65007	1.84518	2.2595
5.03879	2.65172	0.303164	3.22205		4.20576	1.14045	0.944902	4.1165		4.33	0.649154	8.77411	8.77429		5.32512	1.14792	0.0989763	2.55019		4.06639	18.0645	3.30006	2.26626		3.69918	7.72296	1.7639	2.27721
5.10714	2.64652	0.502042	3.41621		4.27472	1.02828	1.19641	4.07481		4.39696	0.714179	8.76069	8.76811		5.39194	1.76853	0.131869	2.61577		4.16895	18.1115	3.32386	2.18296		3.7676	7.66167	1.91279	2.32177
5.17743	2.87695	0	3.39231		4.38535	1.12048	1.1669	3.95352		4.45252	0.755671	8.78597	8.82118		5.48663	1.88002	0.156427	2.54275		4.26596	17.9603	3.34341	2.15975		3.81886	7.56645	1.83285	2.3496
5.25044	0	1.79681	3.18918		4.50171	0.94749	1.17137	4.20399		4.52335	0.6766	8.79661	8.80383		5.55854	1.67614	0.286213	2.4375		4.37365	18.0563	3.24137	2.16617		3.87849	7.65895	1.81725	2.33699
5.32209	0.644249	2.17072	3.35586		4.60774	0.819357	1.174	3.93935		4.62138	0.61055	8.7148	8.82909		5.63023	1.71002	0.324464	2.49098		4.46897	18.0616	3.47126	2.08783		3.94463	7.66819	1.76851	2.3771
5.39865	0.453475	2.88522	3.16434		4.71942	0.968467	0.289899	0		4.681	0.56232	8.75122	8.7485		5.70347	1.68927	0.0934694	2.3476		4.56933	18.0151	3.79867	2.15805		4.00149	7.6341	1.81503	2.50622
5.4719	0.708233	2.84738	3.04337		4.82694	0.77971	0.172649	2.13988		4.74827	0.484339	8.80931	8.78416		5.85553	1.74286	0.578379	2.43691		4.67126	17.9752	3.91548	2.0407		4.05184	7.63252	1.76887	2.44481
5.54084	1.01898	3.14411	3.35448		4.93576	0.58977	1.33881	2.84089		4.8204	0.379317	8.8792	8.78966		5.96747	1.59285	2.08952	2.28603		4.76519	17.9117	3.56329	2.18915		4.11148	7.55668	1.85985	2.57219
5.64674	1.42128	2.93733	2.9148		5.04893	0.618663	1.58267	2.55276		4.88605	0.376493	7.94455	8.78496		6.0797	1.6442	2.26246	1.942		4.83047	18.0579	2.87028	2.17729		4.17729	7.48867	1.89749	2.36014
5.75917	1.32866	2.88331	2.2983		5.15492	0.350708	1.06218	2.95385		4.93993	0.299956	8.30482	8.74848		6.19178	1.57912	2.9041	2.70161		4.90178	18.0007	1.77289	2.07402		4.23527	7.57174	1.78952	2.40177
5.88343	1.33397	2.58078	1.66078		5.2664	1.58962	0.604527	3.77919		5.01225	0.244988	8.60483	8.76869		6.2662	2.34346	2.84159	2.56223		4.96281	18.0538	1.16774	2.12518		4.29857	7.49678	1.90076	2.29928
5.98514	1.38872	2.89532	1.07721		5.38504	1.16364	0.675742	4.27816		5.08119	0.230802	8.7006	8.76148		6.33461	1.88256	3.14626	2.62923		5.03128	18.0521	0.80636	2.03799		4.35556	7.53936	1.76625	2.28819
6.09702	1.50752	2.89851	0.948031		5.50059	1.38095	0.9494	4.40972		5.15259	0.284364	8.91676	8.55272		6.40835	1.56151	3.08553	2.60798		5.09527	18.0622	0.838063	2.04021		4.41304	7.52852	1.8218	2.3822
6.2165	2.67113	2.96722	0.498436		5.61697	1.15404	0.94111	4.43057		5.21215	0.273903	9.09263	8.52455		6.47968	1.51509	3.29152	2.49399		5.1578	18.0722	1.2645	2.04919		4.4756	7.58771	1.94152	2.3846
6.35071	3.13696	2.8486	0.313753		5.7285	0.887023	1.12236	4.51784		5.28404	0	9.08814	8.3915		6.5481	1.66569	3.2619	2.39163		5.22154	18.1294	3.89607	2.08397		4.53648	7.51645	1.84553	2.31188
6.46125	1.36333	2.34766	0.544415		5.83981	0.665634	1.293	4.58645		5.34688	0.0706858	9.09264	8.41826		6.62471	1.77241	3.35492	2.46554		5.28534	18.6385	2.31582	2.05922		4.59882	7.47621	1.90021	2.28656
6.56721	1.42223	2.54788	1.35313		5.94866	0.790308	0.0804677	3.98196		5.42234	0.148553	9.05957	8.45234		6.70715	1.55211	3.30179	2.58343		5.35719	18.6601	2.04195	2.0635		4.6521	7.49699	1.99416	2.29178
6.64745	1.29941	2.7301	0.103905		6.05955	0.790744	0.780656	4.01847		5.48671	0.208004	9.05731	8.44521		6.78034	1.8348	3.51582	2.05168		5.42359	18.639	1.91765	1.99952		4.71301	7.50659	1.91227	2.43144
6.70383	1.24789	2.24489	0.249494		6.16985	0.699607	1.13645	4.51711		5.55541	0.176936	9.1136	8.44486		6.85484	1.90793	3.4728	4.23151		5.48609	18.8017	1.25411	2.13444		4.77668	7.45054	1.80401	2.37047
6.77287	1.32977	49.0105	0.0763183		6.2865	1.36792	1.02922	4.59853		5.62265	0.294801	9.64508	8.47475		6.92921	1.78405	6.58423	22.1054		5.59175	18.9484	0.671695	2.01488		4.83324	7.48308	1.82166	2.08158
6.84236	1.28917	71.4295	0.262048		6.39757	0.71089	1.2043	4.58237		5.69551	0.357203	9.63316	8.61888		6.99931	0.992848	3.3009	37.6013		5.65876	18.9186	0.808977	2.04629		4.89118	7.50292	1.90711	2.09755
6.92635	1.17155	75.2102	0.122186		6.46441	0.746547	1.39217	4.52877		5.75389	0.421366	8.99465	8.67506		7.07226	4.73856	3.48188	44.3486		5.72616	18.8658	0.789916	2.05459		4.952	7.48942	0.640694	2.23928
6.99596	1.12244	77.6492	0		6.53474	0.902047	1.72881	4.30624		5.83009	0.598531	9.12397	8.83746		7.14555	15.7623	3.47474	56.2469		5.79245	18.8676	0.727003	0.947812		5.01373	7.52069	0.330556	2.20363
7.07289	2.00093	79.0223	0.398221		6.605	0.846473	1.81318	2.3753		5.89704	0.735963	8.97916	8.90626		7.21378	35.8489	3.44884	64.7713		5.89858	18.8235	0.855569	2.49312		5.07006	7.44544	0.257872	2.23602
7.14049	3.57679	80.9542	14.6046		6.67838	0.685021	1.93131	28.6264		5.98151	0.791539	8.98805	8.99575		7.3329	56.0541	3.65736	71.4881		5.96417	18.8214	0.686189	1.69018		5.12843	7.44746	0.0457784	1.25642
7.21721	56.8967	81.4754	81.6042		6.74932	0.493179	1.84049	79.8328		6.05809	0.800608	9.0726	8.97229		7.44738	69.3184	3.56478	76.6869		6.03635	18.8772	0	1.56938		5.18926	7.51956	0	0.745159
7.29533	82.5854	82.4789	94.8411		6.83852	0.15338	2.00086	82.583		6.12439	0.935938	9.03671	9.2882		7.56167	78.1614	3.4024	81.7465		6.10168	18.7867	12.9159	2.06655		5.25073	7.27537	0.105338	0.554522
7.36251	87.1094	83.2002	94.7625		6.9067	0.211759	0	86.182		6.23037	1.01256	9.05663	8.52201		7.67508	84.0998	5.36065	86.5705		6.17155	18.8754	45.0885	2.3366		5.3104	7.36662	0.0828029	0.594845
7.46008	89.2929	83.7357	96.9947		6.97423	0.190096	20.7798	87.623		6.34091	0.843974	9.07743	8.76979		7.79171	87.0951	18.2734	90.5931		6.23166	18.6803	61.0129	2.39812		5.37379	7.48345	0.0738449	0.555826
7.53929	90.4113	83.9962	98.4013		7.04039	0.011283	76.3927	89.6649		6.45336	0.915572	9.1457	8.79778		7.90307	90.7517	55.8377	94.5762		6.31163	18.779	68.8675	2.07796		5.43638	7.31963	0.0500641	0.549196
7.62979	91.6832	83.3829	99.631		7.11455	2.0171	80.251	92.1914		6.57572	0.893344	9.75012	8.94852		8.01906	92.6295	72.6172	97.3544		6.38356	18.8157	72.5622	2.35616		5.49454	7.23746	0.0622123	0.434314
7.71783	93.3505	85.342	100		7.17687	27.1513	82.6859	94.0787		6.69268	0.941384	7.84435	8.91287		8.13682	94.6862	79.8414	99.4559		6.44641	18.7447	75.3855	2.24315		5.54519	7.14063	0.0925558	0.25748
7.78789	94.0884	85.2721	99.3137		7.25169	67.8566	86.5275	95.8139		6.81497	0.954404	15.111	9.01643		8.24648	95.9967	85.8986	100		6.51364	18.6651	79.1934	2.00425		5.6067	7.00286	0.0378945	0.410511
7.84668	94.5472	79.9043	99.2706		7.33389	72.6048	88.5902	97.1523		6.93337	0.956164	30.7076	8.92941		8.36379	99.2667	91.6852	94.7722		6.58322	18.6341	82.4621	1.82369		5.66649	6.9501	0.399793	0.336169
7.91345	95.5431	72.7745	98.7618		7.41184	73.6365	90.7431	98.1468		7.05275	0.647102	39.5396	8.89438		8.46942	89.5367	94.4463	91.5244		6.64424	18.5624	85.8856	1.69516		5.72303	6.93198	0.546806	0.147054
7.98806	96.0025	62.8781	98.6982		7.52489	73.6492	93.3773	100		7.18526	20.3981	46.3987	8.9088		8.58081	81.4846	96.7387	88.6998		6.71391	18.4476	88.1263	1.7558		5.80989	6.93514	0.191213	0.233677
8.0568	97.0449	55.9388	99.0167		7.64056	73.946	95.5013	89.1776		7.29755	41.4398	55.7827	8.90691		8.68582	74.5321	97.2322	86.3095		6.78118	18.4319	90.7197	1.77394		5.89665	6.84887	0.208678	0.0404316
8.12663	98.0096	49.8497	98.7186		7.75227	75.1844	96.3532	75.5002		7.4238	52.909	64.4309	6.21143		8.77482	70.9028	97.4818	83.6797		6.83872	18.2511	94.0067	1.59897		5.99023	6.9876	0.179183	0.0258675
8.20375	98.5661	45.3331	98.5136		7.87104	76.8085	96.9329	60.3929		7.55245	62.332	71.7321	19.8209		8.84598	68.1217	97.7797	81.3899		6.90604	18.2598	96.9832	1.57513		6.07303	7.01043	0.141514	0.047931
8.27779	98.3815	39.5724	95.4108		7.99028	78.8769	100	51.1273		7.65859	68.5958	76.9843	40.1659		8.92017	65.4278	98.5968	79.6012		6.97764	18.2725	99.3295	1.96495		6.16932	6.9965	0.12711	0.946013
8.34879	97.3616	36.1236	97.6334		8.1016	80.6187	99.6294	44.3159		7.77917	73.7817	82.3211	45.9798		8.98952	63.3343	99.3954	77.6583		7.04894	18.3237	100	1.55191		6.23569	7.43143	0.241137	2.57784
8.42549	100	33.678	88.9703		8.20859	82.2498	94.0475	38.5732		7.89458	79.5403	86.7237	52.6095		9.06289	61.1786	93.5993	75.3807		7.11328	22.9828	98.8041	1.48843		6.29368	7.29664	0.164714	0.641037
8.52719	86.6567	31.9827	79.8971		8.33254	87.912	85.3904	35.1356		8.01373	84.314	90.3421	57.5521		9.13216	59.3834	87.0459	73.9937		7.18827	41.2989	89.6151	1.55489		6.358	7.09223	0.127615	0.402686
8.58937	77.2457	30.5798	69.3339		8.44911	87.3123	76.3863	33.0461		8.1206	88.7262	92.2353	61.6897		9.20621	58.0447	81.1125	72.5143		7.26692	52.6721	77.3444	1.30273		6.41988	7.1091	0.0944892	0.315736
8.68544	65.0415	28.9414	61.233		8.56773	78.7185	66.4519	31.3276		8.19796	91.1728	99.3334	65.0633		9.28067	55.8057	76.7863	71.0552		7.33966	60.9625	66.3737	1.24296		6.48417	7.15853	0.139913	0.138902
8.80158	54.1902	28.1526	51.1672		8.69735	65.4368	55.8916	29.5993		8.26277	94.2519	100	70.8971		9.35238	54.2715	73.4776	69.6386		7.41029	66.4036	59.6425	1.26251		6.54274	7.14729	0.146218	0.0506482
8.92842	47.075	26.8728	44.9457		8.8367	52.3003	49.3951	28.4412		8.33318	98.1867	93.732	74.0107		9.42361	52.913	69.635	68.5052		7.47755	70.6832	54.9917	1.02808		6.60222	7.13456	1.39957	0.0420619
9.0565	41.2676	25.8164	39.9696		8.96444	44.5431	45.3209	27.3303		8.41321	100	88.0055	76.7977		9.49099	51.4611	67.2764	68.1171		7.54631	73.938	51.7085	1.10723		6.66463	7.07898	7.6981	0.158466
9.15739	37.9064	24.62	35.7084		9.07206	38.7398	41.0874	26.5072		8.49271	97.8088	82.9785	79.661		9.57956	50.02	64.3542	65.5844		7.63552	77.8527	49.1707	0.912274		6.72655	7.13859	22.6712	0.0533654
9.26803	34.5654	24.0152	34.4089		9.19703	34.1164	37.9105	25.4875		8.55985	93.7058	78.9026	82.9482		9.66715	49.2909	62.3895	64.9579		7.69747	80.4205	46.9998	0.959719		6.78742	7.183	39.86	0
9.385	31.9616	23.4075	32.3029		9.31933	31.0455	34.612	24.7499		8.65178	86.2713	75.1131	87.0006		9.74393	47.8256	58.4783	64.6978		7.77219	82.9816	44.6337	0		6.84785	7.10082	56.0828	0.821023
9.49147	29.8405	22.5019	30.6829		9.44406	28.4066	31.7817	23.6592		8.72443	81.0073	71.1449	90.8076		9.85797	46.1144	55.1712	63.5329		7.83828	85.1503	42.6414	14.7008		6.91704	7.10332	67.5472	7.53028
9.60931	28.2626	21.9729	29.2809		9.51474	26.951	28.5602	23.0194		8.79085	77.117	67.3578	97.5666		9.93323	45.0289	52.877	62.602		7.91182	87.0792	41.1316	46.9267		6.97689	7.19362	75.9566	38.5187
9.73082	26.4659	21.1931	28.5623		9.58614	26.1003	26.5843	22.4616		8.86105	72.6921	63.1842	100		10.005	43.8244	50.4127	61.8521		8.00619	89.6647	39.7692	61.2403		7.03497	8.40707	83.105	57.7838
9.83094	25.3013	20.8985	27.2386		9.65619	25.0599	24.7754	21.9004		8.93659	68.5722	59.8473	94.8939		10.0764	43.2348	48.7629	60.8982		8.11924	91.9812	38.3896	68.2048		7.10246	0	89.1619	64.2616
9.93585	24.3633	20.3569	26.2857		9.73162	24.071	23.4324	21.6481		9.00852	64.5987	56.9433	89.7656		10.1532	42.4423	47.4525	59.9713		8.229	94.1206	37.3407	72.2246		7.17414	16.8877	91.5556	68.5719
10.0415	23.3532	19.6552	25.4288		9.81157	23.1776	22.3358	20.9912		9.07654	61.8422	54.4403	84.6694		10.2288	39.8438	45.3352	59.0439		8.3329	94.1577	36.5988	78.3229		7.2413	21.8278	92.8302	74.0572
10.1585	22.5958	17.4509	24.8148		9.87785	22.4559	21.2252	19.3263		9.15416	58.5276	51.8988	78.7363		10.2941	38.6873	44.0032	58.262		8.40541	89.5436	35.8431	80.9632		7.30219	23.6683	94.3079	77.9214
10.2692	22.0946	17.2668	24.1646		9.96044	21.5027	20.3089	18.4914		9.22699	55.6662	49.5107	74.0829		10.3626	38.4848	42.8451	57.4181		8.47573	82.7842	34.892	82.6766		7.37566	28.3767	95.5945	81.036
10.3764	20.9192	16.9606	23.8716		10.0307	20.7234	19.4418	19.0771		9.29688	53.2232	47.8531	69.9159		10.4373	37.886	40.1518	56.5463		8.5421	76.4036	33.7803	84.9208		7.43626	28.8999	96.9852	84.3459
10.4948	21.569	16.9298	23.0024		10.0989	20.1607	19.7432	19.8588		9.35976	50.8721	46.1857	65.9107		10.514	36.6483	38.3495	55.7024		8.6293	70.3317	32.5595	87.0483		7.49563	41.1057	97.7941	87.4132
10.6032	20.6592	16.9143	22.5218		10.1674	19.7252	18.6059	19.4344		9.42799	48.3765	44.4036	62.1636		10.5827	35.7331	37.8543	54.8483		8.6981	66.4558	31.5094	89.6604		7.55645	43.4781	98.3237	89.6214
10.729	20.5001	16.5721	22.035		10.2406	19.3831	18.2081	19.1618		9.49625	46.3783	41.6041	58.8991		10.6575	35.491	35.8881	54.2061		8.7648	63.2963	30.5591	92.7244		7.61754	56.0046	98.6689	92.0077
10.8492	21.1653	17.0078	21.4669		10.3157	17.8832	18.6277	19.171		9.57813	44.3438	39.0328	56.2457		10.7269	34.9783	35.5155	53.1302		8.83139	60.4822	27.6942	94.4288		7.67548	56.4451	100	94.0247
10.9604	21.9032	16.7937	22.5144		10.3901	17.9655	17.582	18.8291		9.64053	42.1191	36.9152	53.3559		10.8001	34.2216	34.828	52.2891		8.89867	58.1534	27.7034	95.8896		7.73512	57.6988	98.7911	95.5071
11.0671	21.9102	16.5665	23.1552		10.4604	18.0507	17.4787	18.8063		9.71743	40.3311	34.8174	51.1282		10.8738	33.5	34.4985	51.653		8.97206	55.6635	27.3017	94.1048		7.80032	58.8796	93.8152	96.6182
11.1772	20.8636	16.4035	22.7536		10.5296	17.9027	17.33	18.7394		9.77938	38.6061	33.7382	48.693		10.9845	32.4458	33.8791	50.9935		9.03741	54.1454	26.7479	100		7.88468	61.3838	87.4653	97.8368
11.2928	20.3225	16.1431	22.3264		10.6253	16.9486	17.2097	18.6127		9.84865	37.1884	32.725	46.5043		11.0987	31.4646	32.6948	50.307		9.11022	52.1668	26.2128	98.6726		7.95242	62.7984	80.3249	98.4571
11.4027	19.699	15.8011	23.3041		10.6908	16.9206	17.2448	18.4784		9.91945	35.3254	32.1321	44.4159		11.2082	30.6748	32.8195	49.8171		9.17633	50.7418	25.262	95.2668		8.01274	63.8598	74.5366	98.7467
11.5158	19.2889	15.9761	22.6444		10.7984	16.5048	16.9705	18.1626		9.98924	34.0033	30.9683	42.5623		11.3196	29.5604	31.9804	49.3658		9.26831	48.9162	24.9695	88.8497		8.07303	64.7441	69.771	98.4672
11.6219	18.8915	15.4927	22.6056		10.8702	16.2539	16.5881	17.9025		10.0601	32.4376	30.5379	39.7971		11.4381	28.5281	31.3387	48.9655		9.33002	47.9564	24.3625	80.8401		8.13145	62.6119	65.5653	100
11.709	18.6935	15.5992	22.5766		10.9397	16.0413	16.2205	17.3623		10.1377	31.2734	30.0092	36.9553		11.5471	27.8932	30.7788	48.4294		9.39917	46.8722	23.7594	74.1501		8.19444	36.7547	60.4755	97.5785
11.7728	18.2957	15.1519	22.1631		11.019	15.7382	15.7567	17.4147		10.2305	29.729	29.8501	34.8952		11.6605	26.8349	30.4153	48.0448		9.46961	45.625	23.3762	68.2472		8.28373	38.5921	56.1764	89.6722
11.8467	18.2342	14.7881	21.7369		11.0818	15.7316	15.4247	17.4141		10.3356	28.3393	29.1418	32.9173		11.7862	26.2378	29.6405	47.4059		9.53728	44.6399	22.9293	60.3447		8.37461	62.2368	53.123	78.5294
11.9219	18.1444	14.7513	20.9975		11.1608	15.3546	14.9668	17.193		10.4479	26.6312	28.1568	31.2053		11.9382	25.2473	29.0004	49.1358		9.60466	43.9506	22.6769	55.2293		8.46859	54.0211	50.8794	69.2625
11.9894	17.8109	14.8735	20.7227		11.2298	14.9707	14.6946	16.7297		10.5485	26.0024	27.386	30.7123		12.0663	24.6024	28.5948	48.3271		9.68574	43.2059	22.2961	50.7626		8.55635	69.8354	49.2134	62.4095
12.0654	17.86	14.5654	20.2053		11.3033	14.7861	14.5222	16.3114		10.663	25.0102	27.0348	29.0312		12.1864	23.617	28.1813	38.4727		9.7588	42.3724	22.079	46.612		8.64333	66.9249	47.7122	57.1043
12.1355	17.6073	14.4951	19.7773		11.3763	14.6043	14.1439	16.0434		10.7818	24.2352	26.5119	27.994		12.3008	23.2292	27.6983	33.0682		9.83477	41.4911	21.8113	42.7129		8.76147	61.4675	46.0609	52.7872
12.2098	17.4875	14.2155	19.3805		11.4502	14.4589	13.7959	15.769		10.8906	23.4695	26.004	27.1477		12.4169	22.5792	26.7648	29.4373		9.90548	40.9214	21.4755	39.6847		8.90275	57.0138	44.9563	49.0342
12.2797	17.4631	14.0926	19.3266		11.5556	14.2283	13.5671	15.6719		10.9992	22.569	25.5949	26.6819		12.5595	22.2256	26.3584	26.9274		9.96898	40.2102	21.2916	37.4284		9.01936	54.9328	43.8099	45.6491
12.3541	17.1635	14.081	18.7355		11.6818	13.7457	13.4751	15.5365		11.1046	21.8733	25.0245	25.922		12.6837	21.6258	25.8486	24.4635		10.046	39.5433	21.1116	35.6241		9.14204	52.8598	42.8483	43.6911
12.4312	17.1325	13.5649	18.8109		11.7964	13.2726	13.1837	15.2034		11.2137	21.1293	24.1553	25.6663		12.8018	21.2273	25.2595	21.7457		10.1138	38.8145	20.8362	33.7164		9.2266	51.5186	41.9343	41.9533
12.496	16.9555	13.9792	18.6844		11.873	13.1286	13.0886	15.0012		11.3238	20.6345	23.5164	25.497		12.9134	20.7653	25.1083	20.2064		10.1858	38.3184	20.6668	32.3455		9.31291	50.6363	41.1525	40.3489
12.5777	16.6748	13.9616	18.4678		11.9425	12.907	12.7556	14.7198		11.4271	20.0666	22.8158	25.036		13.0241	20.3443	24.5366	18.5448		10.2557	37.395	20.5466	30.7536		9.37903	49.9778	39.9731	39.3372
12.6479	16.7976	13.7256	17.9264		12.0172	12.9199	12.5123	14.6386		11.5409	19.3919	22.1691	24.631		13.1283	23.2248	24.1812	17.4757		10.3242	36.8912	20.2066	29.8805		9.4436	49.486	39.1039	38.1658
12.7465	16.8755	13.7547	18.0092		12.0793	12.6413	12.3559	14.5612		11.6411	18.8219	21.6194	24.2847		13.2406	12.3533	24.0819	16.3896		10.4218	36.1348	20.118	28.8288		9.51577	48.8983	37.9917	37.5278
12.8573	16.6386	13.6803	17.8363		12.1712	12.6324	12.3457	14.3067		11.7461	18.4874	21.1512	23.8283		13.3526	7.81756	23.5839	15.6491		10.5387	35.6245	19.9028	27.957		9.60228	48.3034	36.7162	37.1699
12.9599	16.3036	13.4319	17.664		12.2426	12.444	12.0561	14.6052		11.8496	17.9334	20.5243	23.5016		13.4581	5.76828	23.3499	15.0219		10.662	35.3182	19.7653	27.2265		9.66112	47.771	36.7546	36.4327
13.0386	16.3465	13.7043	17.3271		12.3065	12.477	12.0873	14.4575		11.9742	17.3393	20.2363	23.011		13.5337	4.4611	22.8649	14.4749		10.7787	34.7521	19.3926	26.7408		9.72361	47.4518	36.8939	35.908
13.1051	16.067	13.5904	17.2412		12.3734	12.2799	11.8415	14.2201		12.0899	16.9099	19.9871	22.7465		13.6089	3.73885	22.6406	14.0887		10.8911	34.2825	19.1812	26.3241		9.78568	47.2587	36.709	35.1524
13.1756	14.9445	13.5467	16.9996		12.4483	12.5373	11.6745	14.0049		12.1922	16.3501	19.7221	22.3878		13.689	3.34601	22.3615	13.6161		10.9993	33.5972	18.9188	25.894		9.84434	47.0126	36.2555	34.1532
13.2812	10.0376	13.2022	17.1301		12.5178	12.3866	11.4694	13.8053		12.2924	16.0896	19.4416	21.9531		13.7624	2.94809	21.9541	13.4004		11.11	33.1953	18.7089	26.2743		9.91167	46.7974	35.6955	33.1711
13.3564	13.48	13.4726	16.7467		12.6085	12.6197	11.2893	13.6139		12.3636	15.8729	19.219	21.6095		13.8367	2.55302	21.4438	13.0929		11.2214	32.6256	18.4901	25.1474		9.97467	46.5987	35.1847	32.5598
13.4206	13.6428	13.1145	16.7412		12.6741	12.4294	10.1449	13.5698		12.4325	15.6206	18.9671	21.159		13.9079	2.18077	21.1016	13.089		11.3381	32.0271	18.4148	24.4225		10.0321	46.0793	34.3602	31.6045
13.5022	13.1157	10.7499	16.6296		12.7474	12.4709	12.716	12.5955		12.5213	15.5011	18.6557	20.969		13.9899	2.06107	20.7695	12.8206		11.4482	31.6196	18.2468	23.6497		10.0949	45.6248	33.6959	30.8752
13.5637	12.7895	12.217	16.8747		12.8103	12.3254	12.6923	10.9413		12.5876	15.4205	18.5794	20.3771		14.064	1.6348	20.6552	12.1393		11.5726	30.8921	17.9795	22.5118		10.1574	45.5853	33.0808	30.2958
13.6311	12.1228	13.5825	16.6702		12.9234	12.478	12.9869	12.3141		12.6481	15.1189	18.2543	20.0215		14.1349	1.62345	21.5054	11.4589		11.681	30.5915	17.879	22.8275		10.2488	46.1726	32.6744	29.5362
13.7135	11.6921	13.2173	16.4958		13.0234	12.477	13.1536	12.8524		12.7201	14.9165	18.0672	19.579		14.2036	1.61688	12.0863	11.7876		11.7562	30.2906	17.644	22.3691		10.3363	45.6677	31.9887	30.8653
13.7963	11.1757	12.6	16.378		13.148	12.5782	13.0555	13.0841		12.7849	14.8016	18.0467	19.2104		14.2781	1.72315	7.08343	11.5885		11.8276	29.9583	17.9899	21.8968		10.403	45.0589	31.4752	31.048
13.8619	10.8873	11.9953	16.225		13.2524	12.7012	12.6796	12.5322		12.8517	14.7009	17.8257	18.7449		14.3921	1.93614	5.14067	11.6518		11.8973	29.6935	16.1235	21.9174		10.4688	44.8996	31.0362	30.5378
13.9382	10.4778	11.5997	16.2667		13.3631	12.1247	12.5607	12.2054		12.9226	14.5607	17.7068	18.4598		14.4664	1.84659	3.52862	11.4012		11.9689	29.3518	15.2686	21.5399		10.5276	44.8285	30.5622	30.2139
14.0047	10.1034	10.7284	15.3373		13.4382	12.9157	12.1245	12.0251		13.0028	14.2669	17.5723	18.1183		14.5827	1.94987	2.3028	11.4329		12.0448	29.0608	13.8967	21.3636		10.5857	44.6567	30.2054	29.4522
14.1134	9.85323	10.065	11.3222		13.5023	13.9471	11.8893	11.488		13.0673	14.0434	17.3677	17.9825		14.6966	2.13241	1.59196	11.5263		12.119	28.8118	13.4072	21.0368		10.6489	44.4641	29.8483	28.7827
14.2285	9.6091	10.1179	13.9182		13.585	14.1477	11.4087	11.3605		13.152	13.4135	17.1412	17.6025		14.8125	2.0757	1.27017	11.4466		12.2058	28.5354	12.9606	20.5507		10.7122	44.4486	29.5089	27.7868
14.332	8.91021	9.88805	17.712		13.6596	14.5424	11.3314	11.023		13.2273	10.3922	17.0279	17.3503		14.9289	2.49958	0.949726	11.7432		12.2766	28.2818	12.5831	20.4146		10.7725	44.178	28.9823	26.9171
14.4496	8.94186	9.8906	17.448		13.7257	14.6444	10.8964	10.9194		13.3053	6.73768	16.1981	17.068		15.0438	2.76869	0.725429	12.0885		12.3514	28.2365	12.2718	19.9766		10.8326	44.0651	28.8334	26.2729
14.5516	8.3489	9.99361	16.6523		13.8007	14.3841	11.0199	10.6671		13.407	10.8215	13.3232	16.893		15.1686	2.90287	0.48997	12.3471		12.4226	27.8341	12.2099	19.4915		10.9003	43.8261	28.6127	25.8806
14.6607	8.12272	10.1266	16.5101		13.8649	14.1242	10.4518	10.3859		13.5086	11.4374	12.63	16.644		15.2801	3.10989	0.523458	12.5354		12.49	27.5681	11.8414	19.0488		10.9589	43.7596	28.5718	25.3531
14.7702	8.16836	9.73391	16.283		13.9344	13.8759	10.1024	10.1538		13.6158	11.8816	14.0582	16.4546		15.4056	2.77556	0.607848	14.1655		12.5645	27.4359	11.5832	18.7939		11.0183	43.6135	28.2285	24.7107
14.876	7.58843	9.79427	15.7147		14.001	13.5746	9.8172	9.85993		13.7215	11.9092	15.2629	14.6859		15.4846	2.74287	1.09097	15.1592		12.6369	27.0925	11.4544	18.4624		11.0846	43.231	28.2299	24.2122
14.9454	7.09933	9.58198	15.2342		14.0747	13.2634	9.76834	9.66471		13.824	11.5693	16.2774	7.01365		15.5606	3.14914	0.997651	15.061		12.7177	26.8778	11.3408	18.2494		11.1461	42.7659	27.9245	23.9396
15.0205	7.4221	10.0746	15.022		14.1458	13.282	9.63672	9.5784		13.9343	11.1656	16.6153	14.2985		15.6419	3.33974	1.09826	15.127		12.8234	26.6222	11.3802	18.0183		11.2047	42.2151	27.7316	23.3363
15.0886	7.43474	9.2476	14.7186		14.2149	13.0051	9.4813	9.84422		14.0365	10.6368	16.6183	15.9875		15.7179	2.8575	1.34459	15.0359		12.9348	26.3995	11.4554	17.6035		11.2644	41.8183	27.5247	22.8232
15.1632	7.00973	8.9955	14.4509		14.2911	12.7929	9.12545	9.45574		14.1364	10.3789	16.4632	16.1722		15.788	3.11078	1.78708	15.0245		13.0481	26.1343	11.3612	17.4853		11.333	41.502	27.3283	22.5263
15.231	6.41699	8.64591	14.0925		14.3584	12.5158	9.22801	9.64724		14.2391	10.003	16.305	15.9518		15.865	3.2275	2.04933	14.9276		13.1552	25.4771	11.6375	17.168		11.4199	40.8726	27.2739	21.9273
15.3238	6.11313	9.03282	14.0064		14.4549	12.3656	9.2573	9.72474		14.3387	9.77127	16.1371	15.7239		15.94	3.2575	2.24818	14.7909		13.2723	20.7498	11.6346	16.9763		11.5057	40.2829	26.968	21.6003
15.4029	6.21514	9.0161	13.4553		14.5637	12.0131	9.22162	9.2423		14.4456	9.48888	15.9404	15.5961		16.0128	3.64363	2.45967	14.9382		13.3719	18.9506	11.6543	16.7236		11.5936	39.7821	26.843	21.2471
15.4624	6.65273	9.07286	13.4968		14.6751	11.7495	9.19352	9.29987		14.5512	9.1809	15.7416	15.4608		16.0889	4.07199	2.72594	14.663		13.4669	17.9286	11.8502	16.504		11.6775	39.314	26.7012	20.7057
15.5441	6.24518	8.76012	13.5943		14.8027	11.4997	8.89106	9.27101		14.6496	8.99147	15.5501	15.321		16.1635	4.06229	2.72877	13.6749		13.5882	16.8987	11.8029	16.348		11.7669	38.7781	26.3601	20.5633
15.6097	5.99103	8.56345	13.7855		14.9119	11.341	8.95283	8.78043		14.7127	8.86119	15.3234	15.1375		16.2394	4.49886	2.6097	12.6566		13.6935	16.1605	11.6139	16.0949		11.8344	38.6284	26.3327	19.9745
15.6904	6.4147	8.45655	13.0857		15.0125	11.1744	8.78994	8.69261		14.7718	8.78673	15.2129	15.0857		16.3204	6.21515	2.45431	14.4321		13.7936	15.5997	11.5649	15.9		11.8983	38.174	26.0617	19.6815
15.7611	6.80274	7.60927	13.2218		15.1233	11.0433	8.5583	8.59603		14.8297	8.7813	14.9875	14.9261		16.3892	5.96261	2.11958	15.0121		13.8683	15.3407	11.5712	15.8609		11.9535	37.8557	25.903	19.3998
15.8376	6.89149	7.25283	12.9888		15.2262	10.758	8.05815	8.5792		14.8951	8.6829	14.7247	14.7575		16.4929	6.5465	2.17971	14.712		13.9384	15.1398	11.4387	15.7756		12.0153	37.5846	25.8159	19.0368
15.9164	6.45804	7.7471	12.2152		15.3397	10.7161	8.12297	7.61777		14.9632	8.58049	14.637	14.7997		16.6071	6.48172	1.83947	14.7497		14.0033	14.9146	11.6361	15.7214		12.077	37.238	25.6764	19.1114
16.0292	5.60076	7.46373	11.7096		15.444	10.4943	8.34508	8.87398		15.0301	8.42037	14.4102	14.5654		16.6864	6.3647	1.75984	14.3801		14.0692	14.6651	11.5852	15.5062		12.1359	36.94	25.5343	18.6134
16.144	5.28739	6.87429	11.2089		15.5573	10.5893	8.22415	8.69392		15.095	8.30343	14.0067	14.4621		16.7606	6.29843	2.40475	13.7439		14.1423	14.6695	11.586	15.4439		12.193	36.6033	24.5576	18.5799
16.2604	4.24744	6.8155	10.8366		15.6704	10.1111	8.06449	8.83487		15.1644	8.20654	13.9109	14.2562		16.8418	6.50321	2.19846	13.9148		14.2076	14.8439	11.5186	15.2469		12.2541	36.2074	23.2533	18.4157
16.3712	4.41612	6.7563	10.0117		15.7714	10.2114	7.73602	9.14343		15.2245	7.98437	13.777	14.1708		16.9134	6.58948	2.84843	14.2961		14.2737	14.4863	11.059	15.1318		12.3375	36.0722	19.9531	18.316
16.4758	4.62686	6.34932	9.92853		15.8828	9.93853	7.1953	8.25872		15.2998	7.85389	13.5891	14.039		16.9901	6.76307	2.82209	21.3895		14.3468	14.5032	10.9765	15.13		12.4031	35.7432	19.2421	18.153
16.58	4.35801	5.74148	9.80915		15.9952	9.53029	6.6189	8.22537		15.3588	7.82068	13.3826	14.0507		17.0678	6.7759	3.31891	30.6976		14.4169	14.2966	10.9147	14.9345		12.4634	35.4286	18.3365	17.9371
16.7036	4.78995	5.11682	9.66841		16.0953	9.02785	6.2708	7.51916		15.4468	7.62207	13.1676	13.8754		17.1475	6.59008	3.40345	37.8279		14.4874	14.3757	11.2432	14.976		12.5288	35.2947	17.457	17.7799
16.8156	4.71529	5.0181	9.98244		16.2083	8.55939	5.0382	7.55517		15.502	7.61854	12.9207	13.6968		17.2192	6.88501	3.09	46.2954		14.5557	14.2444	11.2261	14.4003		12.5977	35.1316	16.7511	17.4823
16.924	4.72077	5.04288	9.8129		16.3146	8.64479	6.53195	7.1547		15.5814	7.6617	12.5932	13.4842		17.3002	6.62963	4.8994	50.2693		14.6225	14.2406	11.7878	12.7146		12.6593	34.8414	16.231	16.4224
16.9701	4.91898	5.05205	9.93437		16.432	8.80631	5.92437	7.18602		15.6533	7.47352	12.3806	13.1862		17.3769	7.09829	6.82103	56.3643		14.6881	14.3274	11.6814	10.5051		12.7177	34.852	15.6281	15.1407
17.0423	4.6744	5.23845	9.74209		16.4958	9.41493	6.23045	7.3613		15.7523	7.10787	12.2435	13.176		17.4472	6.9462	6.96079	60.4407		14.7582	14.1664	11.8882	9.36937		12.7821	34.5891	15.3277	12.394
17.1296	4.78112	4.56504	10.3306		16.5744	9.31597	6.61174	7.49226		15.8636	6.8873	12.2613	13.1332		17.5188	6.91516	6.92968	64.6023		14.8308	14.2951	11.774	8.84804		12.8729	34.2463	14.8913	10.9511
17.218	4.54347	4.75301	10.5852		16.6448	8.64021	5.90878	6.94263		15.9568	6.92959	12.1685	12.9827		17.605	6.77292	6.82207	68.5608		14.939	14.2342	11.5262	8.27778		12.9702	34.0726	14.294	10.603
17.3244	4.67932	4.50126	9.90662		16.7208	8.01497	6.01757	7.00411		16.0573	6.85566	12.1899	12.8529		17.7238	7.14038	6.77772	71.5022		14.999	14.0149	11.0995	7.80894		13.0582	33.3837	13.9627	9.96118
17.4169	4.48335	4.93384	8.29061		16.7874	7.4098	5.8482	8.58753		16.1578	6.30806	12.1627	12.798		17.8425	7.00904	6.90512	74.144		15.0728	13.9619	12.7368	7.62631		13.1188	31.3346	13.5419	9.12472
17.4587	3.91667	4.75951	8.3123		16.8633	7.35866	6.1207	6.9979		16.2807	6.04626	11.9934	12.8175		17.9587	7.36695	7.46237	76.3482		15.1422	13.6366	12.1864	7.49628		13.1801	29.0589	13.3547	8.69693
17.5323	3.78546	4.57415	7.18565		16.9297	7.32958	5.25386	7.03721		16.3722	6.29994	12.0178	12.9269		18.0351	7.05785	7.66761	78.4481		15.2099	13.8539	12.3452	7.23067		13.2466	27.3199	13.217	8.04241
17.6187	4.2325	4.75498	5.65311		17.0042	6.72983	4.22603	7.65404		16.4723	5.54597	11.9268	12.6232		18.1142	7.19815	7.96022	80.3504		15.2928	13.903	12.2161	7.08496		13.3063	26.0893	13.0215	7.96449
17.6967	4.69633	4.74686	5.4833		17.0775	6.90157	5.06098	8.04385		16.577	5.47261	11.7404	12.4838		18.1976	12.4367	7.88357	83.8034		15.3682	13.8088	12.2277	6.76287		13.3756	24.7902	12.8596	7.6494
17.7708	4.63581	4.57137	5.38479		17.1465	7.09846	5.45902	8.37205		16.6725	4.97719	11.8152	12.3		18.2815	26.0176	6.08578	85.8368		15.4406	14.0295	12.2678	6.5762		13.4362	24.014	12.6473	7.41909
17.856	4.2249	4.7815	5.64937		17.2107	7.17938	5.58524	8.51022		16.7673	4.59765	11.8376	12.0778		18.3617	41.0388	7.75037	83.0191		15.5131	14.1505	12.4071	6.71477		13.5024	23.2956	12.5872	7.32062
17.9572	4.38329	4.59023	4.47392		17.2858	7.49	5.77828	8.78115		16.8669	4.49802	11.7296	11.9544		18.4389	52.317	7.86661	80.074		15.5791	14.3353	12.5136	6.50943		13.5681	22.5984	12.4274	7.38138
18.0617	4.24895	4.57885	4.56516		17.3495	7.38652	5.78239	8.58711		16.974	4.55429	11.3311	11.9023		18.517	61.3286	7.62638	77.9035		15.6429	14.2959	12.6921	6.51789		13.6279	22.0249	12.2665	7.30802
18.1425	4.13127	4.66155	4.4019		17.4451	7.334	5.51614	8.55105		17.0347	4.43744	11.7559	11.619		18.5864	67.9313	7.61329	76.01		15.708	14.0994	12.614	6.44725		13.6899	21.5145	12.1434	7.2328
18.2399	4.06309	4.30981	2.80874		17.5466	7.36997	4.69754	8.81747		17.0975	4.46453	11.9388	11.5945		18.6634	74.6157	7.6953	74.6487		15.7817	13.708	12.7971	6.27693		13.7505	21.0825	12.2639	7.26389
18.2994	4.03256	15.1306	4.82804		17.6502	7.41682	29.7812	8.28833		17.1565	4.47125	12.0067	11.5817		18.7375	80.2462	8.16428	73.4803		15.8484	13.5843	12.7898	6.29912		13.8252	20.6231	12.076	7.15824
18.3753	5.49158	66.2404	4.89395		17.762	7.46288	58.1611	6.81149		17.2396	4.38794	11.3832	11.5034		18.8244	84.8597	7.95844	72.0885		15.9199	13.7154	12.6917	6.29654		13.8832	20.1704	11.9907	7.10868
18.4439	37.1836	78.4288	4.82765		17.8298	7.52223	64.1033	8.1135		17.2961	4.42009	11.3979	8.57511		18.9015	88.5263	7.9571	71.0813		16.0192	13.7331	12.2605	6.53993		13.9467	19.8337	12.0195	7.18813
18.5318	67.9322	81.3707	4.85684		17.9051	7.28974	67.7236	8.70276		17.3628	4.68061	11.3319	9.92162		18.9783	91.5572	7.9056	70.0168		16.1275	14.1138	11.7205	6.60936		14.0137	19.4599	11.8771	7.20128
18.6016	76.8165	84.213	4.39072		17.9682	7.42888	70.2398	8.47975		17.4273	3.9889	11.5227	11.4777		19.0974	94.492	7.8797	68.9043		16.2336	14.2163	12.4477	6.69626		14.0643	19.1339	12.0837	7.07521
18.6832	81.8044	87.2318	4.37674		18.0382	7.21859	72.7096	8.25106		17.5144	4.22462	11.4389	11.4134		19.2072	96.4434	13.1942	67.7302		16.3013	14.2293	12.3865	6.84716		14.1561	18.9198	12.0676	7.01826
18.762	83.1879	90.9151	4.13291		18.1052	7.04566	75.3108	8.41798		17.5958	4.22865	11.4739	11.3611		19.2859	97.5004	22.4392	66.6751		16.368	14.076	12.3697	6.82405		14.2416	18.7015	12.3584	7.33421
18.8215	85.0521	93.5555	4.09079		18.1827	7.02347	77.5407	8.04204		17.6512	4.14238	11.4176	11.0751		19.3661	99.1248	45.8412	65.9826		16.4393	14.3781	12.5697	6.87813		14.3288	18.5072	12.3305	7.16477
18.9065	87.109	94.3031	3.85864		18.2471	7.08677	80.4214	8.06359		17.7172	4.11361	11.4401	10.8121		19.4447	100	54.3733	64.9878		16.5049	14.702	12.3766	6.95283		14.4345	18.097	12.0938	7.11368
18.9886	87.9522	95.347	3.75672		18.3112	7.42483	82.6683	7.72603		17.782	4.00197	11.4398	10.828		19.5201	95.6059	65.1734	63.9571		16.5797	14.8499	12.3537	6.95712		14.5193	18.0671	12.3391	7.32551
19.0645	89.138	96.5243	3.74004		18.3786	21.1534	84.5379	7.93534		17.8472	3.89334	11.4281	10.762		19.5908	89.7702	74.3828	63.1532		16.6501	14.927	12.3639	6.79679		14.6133	17.8281	12.3618	7.30182
19.173	90.2109	97.9399	9.79946		18.452	48.4725	85.8829	7.66695		17.9112	3.80519	11.9249	10.8985		19.6669	83.7688	81.2171	62.5513		16.7132	14.9647	12.2373	7.02595		14.7005	17.7207	12.4055	7.33638
19.3047	92.0966	97.3471	56.3914		18.5278	62.2991	86.7006	5.85742		17.9783	3.79325	11.0838	11.0973		19.7466	77.6624	87.3553	61.504		16.7873	14.7535	17.3276	7.0617		14.7888	17.5441	12.2679	7.35964
19.4182	93.0668	88.7277	79.587		18.6072	70.6499	87.0493	15.504		18.0786	3.80377	11.1002	11.0622		19.8179	73.3974	91.2785	60.1016		16.8552	14.8348	34.0798	7.2926		14.8552	17.5564	12.1869	7.36355
19.5093	93.4663	80.512	83.9477		18.6733	73.1567	87.4505	43.6716		18.1741	4.24488	11.4029	11.1057		19.8985	69.3932	94.2747	57.9014		16.9256	14.759	49.0841	7.34407		14.9208	17.5305	11.936	7.63875
19.6155	95.9528	70.8919	84.3758		18.7408	74.8137	89.2649	55.4767		18.2743	10.5977	11.3964	11.0041		19.9756	66.3093	95.8558	57.5584		16.9911	14.7933	57.9911	7.34869		14.9928	17.3532	11.784	7.49528
19.7155	88.9834	62.7757	84.9911		18.8313	75.7117	91.6655	59.2368		18.376	26.0972	11.3926	11.2546		20.052	63.4148	96.7731	57.0133		17.0647	14.6646	61.876	7.10287		15.0608	17.2007	11.809	7.89634
19.82	73.838	56.7713	86.4708		18.9393	77.4451	81.9653	63.6859		18.4743	33.4827	11.2951	11.1895		20.1413	61.3473	100	55.7248		17.1305	14.6928	64.7062	6.84779		15.141	17.1446	11.9224	7.68157
19.9495	60.6046	51.2533	88.5958		19.0466	79.2767	69.4886	65.9899		18.5928	39.8952	11.2558	10.6646		20.2321	58.8412	95.8039	54.9705		17.1955	14.5613	68.7693	7.11564		15.2066	17.1129	11.9883	7.53104
20.049	51.8575	47.326	90.2462		19.1247	80.8776	57.2023	68.4628		18.6925	44.9551	11.3689	10.7462		20.3401	56.0556	88.606	54.3732		17.2614	14.6304	72.4169	6.84		15.2694	16.8754	12.3057	7.56799
20.1267	47.1329	43.8819	91.1407		19.2143	82.8335	47.965	70.3481		18.795	50.3719	11.4423	10.8531		20.4442	54.1054	83.5466	53.7815		17.3661	14.4592	75.4802	6.60398		15.3344	16.9115	12.2326	7.65027
20.282	42.7187	41.4569	92.0689		19.2959	84.8277	40.3359	72.233		18.8972	55.4066	12.3932	10.8654		20.5495	51.8367	78.2435	53.3005		17.4871	14.5301	78.3131	6.84121		15.3981	16.8496	12.3594	7.84178
20.3687	37.8127	38.2525	92.803		19.372	86.7112	36.0599	73.475		18.9669	58.1215	16.6543	10.8798		20.667	49.8391	74.5996	52.683		17.5802	14.3872	80.2339	7.28832		15.4671	16.7681	12.4459	8.02437
20.4078	36.4458	36.5655	94.119		19.4416	88.452	32.4643	75.2139		19.0313	60.6829	33.6363	10.9229		20.7672	48.0846	71.3738	52.3357		17.682	14.498	82.7964	7.28754		15.5335	16.5738	12.4877	7.88982
20.4643	34.8712	34.8241	94.3728		19.5161	95.6105	29.6525	76.8121		19.103	63.569	38.8063	10.8835		20.8413	46.8989	69.098	51.7582		17.7909	14.3364	85.1965	7.46116		15.5981	16.5821	12.3588	7.86341
20.5417	33.1403	32.9697	93.7123		19.5817	97.362	27.6965	78.7161		19.1689	66.478	42.4385	10.8472		20.9168	45.924	66.7297	51.2633		17.8502	14.3978	87.4616	7.46189		15.6561	16.3927	12.3611	8.13632
20.6269	31.5735	31.4937	93.3525		19.6731	96.1312	26.0038	80.5738		19.25	69.1351	46.1098	10.8511		20.9942	44.7689	64.2978	50.577		17.9209	14.3731	89.3636	7.8055		15.7272	16.4629	11.854	8.02492
20.6907	30.2298	30.1733	92.9176		19.7403	89.3496	24.7427	81.8241		19.3198	72.4271	48.947	10.8869		21.068	44.0772	62.4171	50.1949		17.9871	14.2144	91.388	7.66423		15.7931	16.5798	11.4104	7.95014
20.827	29.3478	29.188	95.2228		19.8066	82.5116	23.5989	85.5092		19.3948	76.266	52.3788	10.8137		21.1376	43.246	60.7914	49.6082		18.0619	14.2265	88.7459	7.89545		15.8946	16.4831	11.5464	8.32598
20.8937	27.9005	27.9763	83.7814		19.879	75.2569	22.5881	87.7785		19.4657	79.1538	55.1906	13.2584		21.2431	41.965	59.3953	48.9653		18.1244	14.1136	82.9367	8.28136		15.9874	16.3229	11.2241	8.34967
20.9332	27.2342	26.8165	73.8466		19.9454	68.0179	21.6785	85.0096		19.5309	81.7014	58.125	32.1846		21.3406	35.6839	57.6858	48.7428		18.1888	13.1043	75.4895	8.27449		16.0602	16.2551	11.1624	8.28142
21.0081	26.2516	26.1475	64.1718		20.0201	59.8144	20.8846	77.4261		19.6051	82.4428	60.872	37.7108		21.4092	39.6711	56.0562	48.1555		18.2652	30.6382	69.5111	8.27867		16.1254	16.1588	11.246	7.40562
21.0872	25.7071	25.245	57.0487		20.0898	53.7151	20.3128	65.1024		19.6673	80.8139	63.5705	43.3336		21.484	38.5512	54.8437	47.7832		18.3433	42.7228	63.989	8.20571		16.1918	16.238	11.0712	6.08072
21.1784	24.6301	24.9206	51.4124		20.2011	46.1491	18.8262	56.137		19.7416	76.824	66.3067	48.1966		21.559	36.9934	53.5515	47.2008		18.4134	51.1591	58.3085	8.1767		16.2529	16.2142	11.0832	6.03648
21.2875	23.9319	24.0655	47.1984		20.3091	41.9756	18.0339	51.0673		19.817	73.5886	69.0299	52.2585		21.6307	36.1715	51.6359	46.5353		18.4795	56.5117	54.2364	7.80531		16.3195	15.9805	11.0769	5.88943
21.4036	23.1825	23.8538	43.332		20.4183	38.3731	18.014	46.2049		19.8999	68.2974	71.9388	56.1052		21.7034	35.4468	50.5217	45.7839		18.5524	61.532	51.4279	7.76288		16.4011	15.8123	11.0083	6.07192
21.5028	22.1224	23.5077	40.43		20.5262	35.3871	18.002	42.0985		19.9968	62.6902	74.5849	59.1932		21.7777	34.9195	48.8291	45.1198		18.615	66.3208	48.6405	7.9065		16.4684	16.1436	11.1362	5.98703
21.6101	22.071	23.1415	38.1812		20.6483	33.3225	17.6554	38.8375		20.1103	56.4392	74.0828	62.6743		21.8875	33.5808	47.704	44.7025		18.6997	71.6041	46.3566	8.98805		16.534	16.1895	11.0417	5.85704
21.7191	22.1606	22.6012	36.4635		20.7848	31.0164	17.2983	36.1823		20.2067	52.0708	80.9437	66.1287		21.9961	32.9089	46.0921	44.536		18.7695	75.7119	44.2514	8.57919		16.602	16.2542	10.9362	5.78161
21.8205	21.9191	22.7907	34.4312		20.8837	29.8007	16.8873	33.4101		20.3044	48.0385	83.6331	68.747		22.1057	31.9522	45.4844	44.1297		18.8594	79.7989	42.6072	8.75386		16.6716	16.2289	10.9162	5.61815
21.9329	21.7239	22.4234	33.2298		20.9841	28.8418	16.7124	32.0048		20.4113	44.4441	86.0114	69.3983		22.2132	30.7819	44.4883	43.689		18.9627	84.6102	41.1058	9.06629		16.7358	16.218	10.8738	5.60271
22.0384	22.1705	22.2538	32.0413		21.0924	27.7123	16.2421	30.5782		20.5275	40.9995	85.0476	77.4904		22.3197	30.0423	42.937	43.3609		19.0362	87.4918	39.7516	9.37156		16.7932	16.1016	11.7868	5.36741
22.1491	22.3963	21.8794	30.5906		21.201	26.7719	16.054	29.3568		20.6382	38.0339	82.1965	80.3604		22.4281	29.2757	41.6629	43.0792		19.1024	89.6351	38.7464	9.50632		16.8568	16.1044	11.3574	5.4174
22.2458	22.4728	21.9999	29.3691		21.3096	26.1151	15.7319	28.4322		20.74	35.2663	78.1671	82.0729		22.5252	28.6542	40.8201	42.5815		19.1698	91.6253	37.5255	9.6197		16.9302	16.0322	11.1543	5.59674
22.3577	21.7935	21.4815	27.7875		21.4179	25.0431	15.5974	27.1939		20.8445	33.2874	73.4542	80.6781		22.5965	27.9336	39.1549	42.4449		19.2422	93.5529	36.4814	9.34994		16.9968	16.1256	11.0397	5.38914
22.4598	20.9871	21.6731	26.6573		21.52	23.7309	15.5025	26.6266		20.9497	31.4286	69.3323	77.4529		22.6711	27.629	38.8404	43.3126		19.3089	94.8858	35.9356	9.45507		17.0889	16.0574	11.1538	5.94432
22.5626	20.3868	21.8055	25.4033		21.6431	23.4792	15.3733	25.6379		21.0726	29.5987	65.8103	73.8393		22.7379	27.1402	38.2866	42.9202		19.3797	98.5715	35.31	9.19841		17.1942	15.9127	10.9216	7.79461
22.6604	20.1897	21.3833	24.5167		21.7537	22.6894	15.0594	25.0031		21.1932	27.9089	61.9592	69.3177		22.8056	26.6776	38.0727	33.4782		19.4471	100	34.6804	9.06177		17.2917	16.6172	10.9548	6.4258
22.7742	19.8073	21.2124	23.6011		21.851	22.7531	14.9516	23.9555		21.2981	26.4413	58.5289	64.4805		22.88	26.1517	37.9806	29.0844		19.5206	96.4022	33.879	9.00947		17.3877	15.9713	10.962	5.86367
22.8829	19.41	20.6714	23.2018		21.9603	22.3429	14.7389	23.1827		21.402	25.5685	54.8423	60.5886		22.9485	26.0315	36.9374	25.8098		19.5886	89.8967	33.2887	9.24672		17.485	16.0029	10.8683	5.87954
22.9833	19.0339	20.6602	22.3776		22.0695	21.6314	14.4586	22.3389		21.4711	24.493	52.3113	56.5292		23.021	25.4373	36.5665	23.2078		19.6635	80.69	32.8639	9.17507		17.5763	15.9759	10.8654	5.69705
23.0943	18.713	20.7205	22.8253		22.1813	20.9878	14.4511	21.7501		21.5499	23.8685	49.6165	53.4663		23.0972	25.439	35.9937	21.2964		19.7276	73.5655	32.2593	8.99205		17.671	16.0536	10.813	5.48403
23.2074	18.4968	20.7454	24.5367		22.2892	20.3672	14.0699	20.0401		21.6209	23.5328	47.6107	49.7241		23.1716	24.6884	35.3804	19.5083		19.801	67.6443	31.8891	10.0736		17.7687	15.9007	10.9945	5.5788
23.3131	18.5137	20.1382	24.4183		22.3994	19.4709	13.9551	19.7542		21.6841	23.355	44.1693	47.3264		23.2443	24.1291	34.4153	18.5495		19.8648	63.3605	31.4714	10.8539		17.8707	15.8811	12.15	5.49153
23.422	18.0245	19.8299	24.424		22.5103	19.0291	13.9262	19.7252		21.7581	22.8441	41.4821	45.1593		23.3126	24.1946	33.7482	17.663		19.9502	59.6106	29.9327	8.95186		17.9717	15.833	16.3668	5.2184
23.5176	17.8959	20.0743	24.313		22.6093	18.5969	13.772	20.412		21.8264	22.5111	39.7793	43.0714		23.3864	23.8221	33.0239	16.8783		20.0358	56.6379	29.2702	9.34422		18.0769	16.3399	24.0963	5.24687
23.6484	17.5223	19.7803	24.4001		22.7174	18.0879	13.4385	20.3275		21.8946	22.0248	38.5437	41.1376		23.4588	23.4571	32.195	16.2056		20.1882	52.229	29.0329	9.41927		18.1756	24.9148	33.88	5.35045
23.7595	17.8504	19.1906	24.055		22.8257	17.8238	13.3132	20.5084		21.9604	21.6104	37.1302	39.5284		23.5631	22.9709	31.5468	15.7461		20.2921	50.0257	28.7689	9.39624		18.2707	50.0759	43.179	5.40164
23.8774	17.5402	19.4277	23.948		22.925	17.3247	13.4963	20.0319		22.0279	21.1515	35.763	37.8333		23.6695	22.3438	31.0034	15.5847		20.3611	48.5403	28.8313	9.15969		18.3811	64.4392	54.0082	9.3296
23.9744	17.6072	19.4296	24.0102		23.0334	17.1941	13.1229	19.6798		22.1013	20.4595	34.3886	36.4906		23.7745	22.2474	30.5344	15.3146		20.4346	47.3706	28.5106	9.20572		18.481	74.9051	60.2175	21.3043
24.0782	17.0967	19.214	23.5907		23.1396	16.8889	13.1781	19.5025		22.1684	20.0367	33.1255	34.8961		23.8812	21.9165	30.228	15.0368		20.507	46.2213	27.9697	9.03132		18.5829	82.4777	68.5736	36.9505
24.1834	16.9584	18.8853	23.0647		23.2519	16.8121	13.0807	19.0496		22.2409	19.5735	32.2638	33.6028		23.9784	21.3585	29.2781	15.0328		20.575	45.1633	27.4859	9.04331		18.6833	86.9429	73.7816	49.7245
24.2844	16.9796	18.679	22.7051		23.3632	16.6852	12.8436	18.9752		22.3124	19.1674	31.4496	32.7714		24.0461	20.985	29.3428	14.8945		20.6466	44.1681	27.2459	9.0673		18.7904	90.1335	79.11	54.9418
24.3973	16.8689	18.7543	21.8624		23.4754	16.6072	12.6968	18.9172		22.3728	18.7734	30.6933	31.7509		24.1221	20.6483	28.8125	14.8582		20.7135	43.2714	26.9721	8.8999		18.8611	91.6665	83.185	60.7213
24.5076	14.6733	18.4594	21.6487		23.5747	16.5967	12.6067	18.9726		22.4476	18.4337	29.9043	30.9685		24.1898	20.5008	28.3587	14.7412		20.7892	42.2513	26.6219	9.12313		18.926	93.3904	85.9563	65.0438
24.6106	13.2439	18.4286	21.4387		23.681	16.6314	12.4669	18.74		22.5493	17.8079	29.9455	30.1067		24.2653	20.9523	28.188	14.6499		20.8543	41.4749	26.2618	8.11215		18.9934	94.6515	88.2246	69.2327
24.7391	15.0194	17.977	21.0258		23.7558	16.5176	12.3883	18.4849		22.6765	17.3133	28.4811	29.2405		24.3349	17.7265	27.3782	14.5085		20.9254	40.603	26.0922	28.7234		19.0583	95.9961	90.0133	73.0102
24.8455	14.2614	18.171	20.6994		23.8279	16.3389	12.3	18.2626		22.7911	16.7053	28.192	28.3643		24.424	11.3619	26.9568	13.8737		20.985	40.1019	25.7764	48.6725		19.1254	97.1721	91.8829	76.4627
24.9275	13.8439	17.7809	20.4082		23.8942	16.3155	12.1652	17.7699		22.8982	16.4079	27.3526	27.1083		24.4951	9.15145	27.7507	13.3213		21.0606	39.2761	25.6012	55.4628		19.1897	98.0029	93.087	80.5388
24.9911	13.5621	17.6322	20.169		23.9622	16.3226	11.8848	17.6939		23.0013	15.9514	26.5719	26.7693		24.5661	7.20337	26.7105	13.3386		21.1256	38.6254	25.1767	60.7282		19.2493	98.7424	94.5197	83.19
25.0647	12.9666	17.3396	19.9814		24.0329	16.2819	11.3351	17.3534		23.1027	15.6326	25.7409	25.9301		24.634	6.11201	26.289	13.5508		21.1959	38.2387	24.9904	64.1422		19.312	99.0364	95.5352	85.5046
25.1483	12.9466	17.3786	19.4357		24.1048	16.1384	10.9849	17.3146		23.1945	15.3003	25.1188	25.5402		24.7035	5.21364	25.9181	13.6107		21.2698	37.5939	24.7542	66.6508		19.3763	100	95.7516	88.3785
25.2319	12.5525	17.3445	19.4096		24.1746	16.2578	12.6684	17.1681		23.3082	14.7997	24.5831	25.0991		24.778	4.56588	25.5974	13.5701		21.351	36.8829	24.544	69.4133		19.4423	97.2961	97.7734	91.2067
25.2995	12.1689	16.2077	19.2468		24.2471	16.1043	12.8491	16.6863		23.4023	14.613	23.9601	24.8181		24.8503	3.96512	25.013	13.3394		21.464	36.4792	24.3176	71.6288		19.5199	90.5042	97.4322	93.5289
25.3675	11.8424	15.6051	18.8209		24.3301	16.6075	13.2122	16.3241		23.5065	14.2781	23.4003	24.5866		24.9194	3.2372	24.8179	13.3285		21.5715	35.8444	24.1494	73.571		19.5858	84.7608	92.1969	95.2439
25.4361	11.7017	19.111	18.866		24.3977	16.5642	13.0617	16.2021		23.594	14.0616	23.0086	24.1401		25.0255	2.7469	24.3784	13.4894		21.6808	35.356	23.8975	75.8712		19.6527	80.0579	85.7055	96.2746
25.5209	11.5868	18.8759	18.9008		24.4701	17.8987	13.0301	16.2167		23.6947	13.8158	22.5534	23.8288		25.129	2.48242	26.1552	13.6415		21.7807	35.0771	23.404	77.0754		19.7204	76.2075	77.5095	97.2647
25.5759	11.4479	17.8885	18.4979		24.5437	17.2137	12.8224	15.9238		23.7948	13.6499	22.2492	23.4264		25.2367	2.24331	15.5631	14.0287		21.8838	34.6297	23.3559	78.7429		19.7878	73.2625	70.597	96.3977
25.6599	11.0255	17.7972	18.646		24.6126	18.1021	12.5272	15.7853		23.9037	13.4279	21.8777	23.2008		25.3379	2.21152	9.78154	14.1347		21.9907	33.9895	23.0445	80.8903		19.8663	70.2573	64.4332	98.3846
25.7184	10.7402	17.2944	18.6197		24.6807	17.7154	12.2727	15.7633		23.9988	13.2374	21.5416	22.925		25.4471	2.28212	7.88596	14.252		22.0951	33.6532	22.8232	83.0059		19.9648	67.035	59.0397	95.5274
25.7938	10.6991	16.5244	18.4399		24.8029	18.2761	12.0353	15.4199		24.0916	13.107	21.2796	22.6432		25.5564	2.40645	6.78442	15.3995		22.2004	33.1443	22.5027	84.5013		20.0725	64.6219	55.5747	89.5738
25.8615	10.1846	17.1224	18.2206		24.9128	17.6574	11.6714	15.6057		24.1927	12.7766	20.8773	22.1072		25.6656	2.21391	5.61992	16.0204		22.2695	33.0329	22.366	85.9111		20.1877	62.4975	53.1887	83.0677
25.9833	10.4792	16.6023	18.0125		24.9879	17.4127	11.4946	15.3323		24.3002	12.6484	20.5912	21.8501		25.771	2.15137	5.12429	17.125		22.3421	32.6319	22.0173	86.9907		20.2882	60.9798	50.9537	76.9753
26.0774	10.5836	16.2688	18.1457		25.0585	17.1498	11.3659	15.4101		24.4012	12.0621	20.3568	21.5244		25.8737	2.48585	4.66201	16.9969		22.4154	32.4678	21.9559	95.3407		20.384	59.606	49.3225	70.3183
26.1883	9.80838	15.8397	17.8084		25.1258	16.8981	11.2329	15.144		24.504	7.87439	20.1307	21.245		25.986	2.77227	4.33784	17.3763		22.4806	32.1892	21.7118	90.4983		20.4793	58.5075	47.9334	64.9993
26.3011	10.3252	15.2059	17.7102		25.2044	16.6632	10.6799	14.4709		24.6113	9.56899	19.8599	21.0985		26.0965	3.0969	4.16906	17.3271		22.555	32.0852	21.6575	85.9558		20.5713	57.4698	46.6589	59.2666
26.4022	9.62839	14.5683	17.6046		25.273	16.5565	10.404	13.4205		24.7088	10.7674	19.5513	20.8116		26.1996	3.49482	3.82986	17.2154		22.6303	31.6642	21.5105	76.8906		20.6619	56.5547	45.6024	54.6618
26.5123	9.21189	14.7618	17.8251		25.343	16.347	9.96235	13.0315		24.8169	11.2316	19.3248	20.3723		26.3064	3.36646	3.87183	17.2072		22.6999	31.5044	21.4274	67.09		20.7586	55.7178	44.1291	50.6773
26.627	8.81518	14.535	13.9349		25.4101	16.3512	9.78481	14.8343		24.912	11.1664	19.1464	20.0258		26.4136	3.51019	3.67195	16.9988		22.7654	31.4432	21.2182	61.3819		20.8638	54.9122	42.7444	48.4615
26.7239	9.75776	14.0995	11.0267		25.4882	16.5007	9.48951	15.3733		25.014	10.874	18.9118	19.7367		26.525	3.53706	3.88597	16.9374		22.8364	31.1684	21.3387	55.6026		20.9639	54.2833	41.2551	46.698
26.8412	9.29287	13.8964	17.4019		25.5549	16.2494	9.31063	14.3668		25.1241	10.5179	18.6856	19.3843		26.6257	3.30407	3.76408	16.9179		22.9021	30.9949	21.7278	52.0699		21.0643	53.8286	40.5033	44.9772
26.9424	9.57823	14.0939	18.2655		25.6304	16.0973	9.08751	14.2485		25.2224	10.1753	18.4994	19.1171		26.7256	3.74855	4.02052	16.8487		22.975	30.7656	19.21	49.1255		21.1623	53.1336	39.3147	43.6971
27.0488	9.54545	14.0006	18.2342		25.6994	15.8742	9.01802	13.7252		25.2866	10.0153	18.3285	18.83		26.8325	3.94452	4.2664	15.4311		23.0402	30.5782	17.7092	46.4821		21.2673	52.7481	38.3017	42.6746
27.1577	9.15367	14.2186	18.1116		25.7748	15.7725	8.7477	13.0769		25.3546	9.88233	18.2741	18.5546		26.9114	4.3505	4.57271	16.8374		23.1111	30.3648	17.7408	44.3584		21.3605	53.6784	37.6123	41.959
27.2722	8.30729	13.6128	18.0647		25.8431	15.5113	8.94114	12.793		25.4225	9.70231	18.0566	18.3972		26.987	4.48005	4.82424	16.8684		23.2011	30.332	17.3627	42.3614		21.4593	53.4164	36.9088	40.8881
27.3819	6.9382	13.2366	17.4902		25.917	15.291	8.15412	12.4377		25.4899	9.44971	17.7558	18.3048		27.0585	4.66364	4.81799	16.9491		23.3176	30.0093	16.9842	40.5722		21.5627	53.1529	37.5587	39.8383
27.4906	6.52633	14.0171	17.2149		26.027	15.0679	8.1211	12.3722		25.561	9.20329	17.6874	18.0956		27.1518	4.97633	5.38416	16.906		23.4183	29.8247	16.7491	39.2904		21.661	52.8434	37.7387	39.0741
27.5973	6.79608	13.5054	17.0311		26.098	14.9591	8.30566	12.1185		25.6247	9.24469	17.5031	17.8299		27.2336	5.3132	5.54535	16.792		23.5194	29.654	16.5228	37.9959		21.7651	52.5489	37.5547	37.6554
27.708	6.40027	13.6838	17.0052		26.173	14.8408	8.38989	12.0231		25.6986	9.0508	17.3631	17.6029		27.3242	5.58902	5.9999	16.6393		23.619	29.5526	16.3706	36.8575		21.8685	51.7628	37.3051	36.7196
27.8195	6.49188	13.1389	16.5679		26.2443	14.7548	8.07385	11.9407		25.7575	8.92049	17.1606	17.5746		27.394	5.65604	5.95406	16.807		23.7256	29.2568	16.1153	35.7457		21.961	51.0876	37.3281	35.9487
27.9209	6.74004	13.2512	16.0088		26.313	14.6309	8.09603	11.928		25.8293	8.93395	17.1062	17.4314		27.4673	6.49157	5.08128	16.6713		23.8355	29.1491	15.8777	35.0353		22.0511	50.3362	37.114	35.0923
28.0218	6.74748	12.622	16.0066		26.3894	14.2996	8.13214	11.6624		25.8947	8.81619	16.9055	17.2856		27.5379	7.01292	6.01657	16.6483		23.8984	28.98	15.7454	34.1986		22.1521	49.6778	36.6046	34.0469
28.1325	6.73624	12.7976	15.8581		26.4518	14.3279	7.98413	11.8454		25.95	8.72993	16.9719	16.6945		27.6084	8.08114	6.07119	16.2015		23.9685	29.0746	15.8594	33.2686		22.2422	48.9273	36.4496	33.3036
28.2444	6.74955	12.914	15.6181		26.5246	14.3264	7.94542	11.6072		26.0241	8.39856	13.8372	4.47204		27.6821	7.79427	5.8975	20.5186		24.0395	28.8257	15.7373	32.6998		22.3346	48.3097	36.0407	32.5684
28.3466	6.59211	12.4806	15.1795		26.5989	14.4722	7.7412	11.6865		26.0882	8.54343	12.4072	7.50815		27.754	7.92054	5.58375	30.0215		24.1274	28.8073	15.6999	32.007		22.4208	47.7537	35.54	31.7368
28.4333	5.94864	11.3697	15.0993		26.6672	14.3138	7.39882	11.6277		26.1523	8.27722	14.8431	14.189		27.8273	7.79323	5.48984	36.1136		24.1971	28.6204	15.7607	31.2415		22.5313	47.1116	35.1819	30.6254
28.5092	5.86357	11.5315	14.6321		26.7409	13.816	7.1309	11.8092		26.2243	8.21929	16.7365	15.5186		27.9285	7.60711	5.68957	42.8357		24.2673	28.6667	15.8636	30.563		22.6342	46.7391	34.8767	30.0437
28.6024	6.22297	11.8224	14.1817		26.8326	13.7445	6.57034	11.4787		26.3229	7.92389	16.8423	16.6852		27.9972	7.88547	5.36987	48.9933		24.3342	28.312	16.1657	29.8939		22.7462	45.9236	34.4889	32.5007
28.6661	5.98304	11.4368	14.0828		26.9159	13.5937	7.03798	11.3393		26.4241	8.01117	16.7764	15.6203		28.068	7.91532	5.53345	56.0026		24.405	23.867	16.0852	29.0319		22.8459	45.3217	34.2043	32.1698
28.7384	5.89808	10.8156	14.2516		26.9918	13.0899	5.79571	11.1014		26.5367	7.86867	16.5262	16.8874		28.1448	7.88681	6.02907	60.7583		24.4684	22.7879	16.1953	28.2864		22.9447	44.8111	33.8862	31.8452
28.8123	6.07051	10.2257	14.0757		27.07	13.2808	6.67359	10.9385		26.6369	7.78175	16.2438	16.913		28.2278	8.01442	5.70758	63.2213		24.5354	21.9872	16.287	27.9887		23.046	44.2551	33.5984	31.5796
28.8777	5.74975	10.7797	13.8454		27.1751	13.1451	6.89634	10.964		26.739	7.60635	15.9518	16.7595		28.3046	8.04308	6.37199	65.3706		24.6026	21.2592	16.4144	27.4897		23.1448	43.7635	33.213	31.2665
28.9549	5.82945	9.35856	13.8185		27.2906	13.0376	6.47488	10.7178		26.842	7.569	15.7567	16.5655		28.3728	8.29592	6.23551	67.685		24.6736	20.7887	16.3296	27.7379		23.2456	43.3071	33.0982	30.4944
29.0724	5.67263	10.862	12.8621		27.4061	12.5761	6.79986	11.3053		26.9515	7.39556	15.545	16.3087		28.4507	5.67499	6.80019	69.2292		24.7413	20.4003	16.2339	26.825		23.3449	42.9075	32.5808	30.0547
29.1207	5.63063	9.58645	12.4826		27.5236	13.1582	7.21663	10.8529		27.065	7.31711	15.417	16.0984		28.5286	7.24053	7.20384	73.3083		24.8073	20.0903	16.1166	26.1069		23.4516	42.4885	32.3575	29.5612
29.1801	5.67649	8.82535	11.8864		27.6343	11.6477	6.8994	10.326		27.1722	7.22287	15.2368	16.0042		28.5993	9.07981	9.43058	75.0955		24.8747	19.6951	16.1786	25.189		23.5536	42.3445	32.0553	29.2154
29.2543	5.65054	8.53199	11.8211		27.7656	12.4851	6.59482	10.4138		27.2392	7.25318	15.0151	15.8063		28.6744	8.58234	10.2474	73.2682		24.9439	19.3851	16.2145	24.2169		23.6196	41.9824	31.6963	29.0003
29.3272	5.51798	8.46839	12.0914		27.8834	12.3183	6.39931	10.2052		27.3083	7.20186	14.8105	15.7531		28.7408	8.56264	10.3751	72.4965		25.0163	19.2019	16.2107	24.1111		23.6914	41.705	31.2818	28.5477
29.4088	5.47671	8.47605	11.4959		27.9911	12.2289	6.59649	9.67235		27.3729	7.05362	14.7174	15.6667		28.8147	8.40428	10.0322	71.2467		25.0854	18.9855	16.2027	24.128		23.7599	41.2737	30.9861	28.2145
29.5234	5.7313	8.18867	11.6318		28.0683	12.4159	5.73188	9.45817		27.449	7.07424	14.5512	15.5785		28.8866	8.36726	9.58582	69.9689		25.1518	18.8382	16.1893	23.6828		23.8255	41.0163	30.7101	27.8105
29.631	20.7497	8.75519	11.9261		28.1336	12.6007	6.52598	9.64154		27.5115	6.98796	14.5196	15.4883		28.9592	8.79264	9.98931	69.0561		25.2242	18.8522	16.2012	23.2837		23.8937	40.8897	30.4968	27.4152
29.7152	43.1924	8.92325	11.9496		28.2039	12.5656	6.41741	9.69091		27.5858	6.16816	14.3641	15.0325		29.0654	8.71503	10.0843	68.2939		25.3115	18.7068	15.9653	22.8929		23.9682	40.6159	30.2736	26.9384
29.7822	56.1114	9.56405	10.6711		28.2985	12.3272	6.39676	9.72119		27.655	6.89534	14.1589	14.9336		29.1668	8.91846	10.4244	67.4045		25.3784	18.73	15.646	22.6471		24.0357	40.2764	29.8649	26.6765
29.8508	65.3627	9.69445	11.6952		28.3636	12.2097	6.5459	9.61441		27.7181	6.60307	14.0766	14.9852		29.2733	8.60279	10.436	65.7265		25.4524	18.7191	15.8531	22.2829		24.1057	40.1117	29.5708	26.3842
29.9344	69.7693	8.10563	10.8375		28.4346	12.2754	6.28879	9.46466		27.7899	6.53531	14.0061	14.8608		29.3467	11.074	10.8881	64.5732		25.5115	18.5139	15.9483	22.2353		24.1685	39.9241	29.5169	25.8169
30.0124	74.4058	8.36416	10.071		28.5009	12.5474	6.13552	14.1601		27.8573	5.98346	13.9313	15.0198		29.4217	21.2365	10.7098	63.0293		25.588	18.4832	16.2615	21.7608		24.2578	39.5968	28.9998	25.5047
30.0831	77.3217	8.51789	10.9165		28.5728	11.4711	5.79427	8.53891		27.9293	6.2943	13.6906	14.844		29.4867	32.2925	10.9233	61.7667		25.6529	18.6772	16.1872	21.6361		24.3241	37.6091	28.8497	25.0842
30.1605	79.8444	8.75832	10.9997		28.6406	12.9115	4.58782	9.45658		27.9937	6.02463	13.8367	14.744		29.5701	41.3009	10.8756	60.8105		25.7238	18.6935	16.4923	21.3687		24.391	35.0333	28.6874	24.7478
30.2353	81.7407	9.00409	10.0627		28.7111	12.7203	17.2912	10.0127		28.0618	5.99563	13.4493	14.5078		29.6409	49.0894	9.67289	59.5139		25.7903	18.4228	16.5825	20.9918		24.4573	33.601	28.7499	24.4898
30.316	83.0805	8.61922	9.6677		28.7801	12.574	38.1118	10.1073		28.1316	5.85018	13.3823	14.3291		29.7162	56.0274	9.74195	58.7049		25.8632	18.4552	16.6867	20.6701		24.524	32.4984	28.5974	24.0706
30.4122	84.5031	8.95233	8.64643		28.8805	12.5519	48.2721	9.91322		28.2013	5.61797	13.2176	14.1456		29.7882	62.0082	10.9078	58.2811		25.9403	18.4342	16.8822	20.4013		24.5848	31.7669	28.5443	23.9926
30.4833	85.4562	32.0452	8.47138		28.9562	12.3689	54.1588	10.0342		28.2623	5.65989	12.9611	14.0827		29.8561	67.7604	10.7706	57.5155		26.0477	18.4845	16.7025	20.2756		24.6574	31.0574	28.4806	23.6284
30.5488	86.1916	67.2229	7.49841		29.0223	12.3406	58.3116	10.4157		28.3297	5.56101	13.1604	13.8887		29.9313	73.4421	11.0465	56.9749		26.1485	18.8356	16.5632	19.861		24.7239	30.4348	28.1549	23.3853
30.627	87.0021	80.7167	6.46684		29.0937	12.4159	62.1454	10.2156		28.3859	5.55446	13.0818	13.6654		29.9943	76.9481	10.9852	55.9926		26.2203	18.6285	17.8706	19.7656		24.7981	29.8481	28.1436	23.2509
30.7519	87.7538	87.3736	6.73699		29.1667	12.4525	66.5253	10.0189		28.4574	5.41959	12.9841	13.4619		30.0672	80.4083	11.2631	55.4483		26.2868	18.5948	17.4601	19.3775		24.8624	29.3364	27.8387	22.9666
30.8474	92.2552	90.7916	6.59724		29.237	12.5633	69.8835	10.1562		28.5255	5.43622	12.8997	13.5099		30.1393	83.9934	11.1635	54.9888		26.3554	18.3081	17.2108	19.1235		24.9303	28.9119	26.7988	22.6686
30.9272	84.2451	93.6243	6.55451		29.3063	12.6099	73.2731	7.53012		28.5997	5.73207	12.6685	13.3089		30.2198	86.0683	8.21459	53.1097		26.4267	18.0492	16.9514	19.0816		24.9918	28.6953	26.6738	22.4403
31.001	74.0876	93.7932	6.4506		29.371	12.648	75.3925	9.64551		28.6729	5.08559	12.649	13.1859		30.2936	88.4227	18.7558	51.7084		26.4931	18.119	17.4124	18.8628		25.081	28.2999	23.0053	22.2514
31.0808	63.8314	93.6633	6.38155		29.4467	30.3319	78.5095	9.87103		28.751	5.23269	12.6438	12.9833		30.3997	90.352	37.1227	51.5762		26.5596	18.0327	17.5421	18.6351		25.1423	28.1334	23.3251	22.1797
31.1586	56.948	95.1803	6.30655		29.5104	47.2398	82.973	10.1283		28.8197	5.16332	12.638	12.8185		30.5004	93.1817	44.9104	51.301		26.633	17.8946	17.6363	18.421		25.2185	28.1046	23.246	21.96
31.245	49.379	95.9089	6.15436		29.587	59.2766	79.2794	10.2995		28.8852	5.10425	12.6593	12.7204		30.6075	93.694	52.3695	50.6132		26.7041	17.6717	17.6813	18.3038		25.2824	27.8726	22.8368	21.6598
31.3459	43.8234	96.9045	6.00222		29.6551	64.8288	68.5225	9.96428		28.9474	5.14246	12.5809	12.6708		30.7145	87.7518	59.2844	50.2513		26.7727	18.0432	17.7695	18.1661		25.3463	27.7037	22.2658	21.6205
31.4084	40.3175	97.5935	7.01588		29.7274	69.2757	57.0633	10.264		29.016	5.05108	12.3309	12.662		30.822	81.0377	64.9569	49.6045		26.8419	18.1606	17.7938	18.3264		25.4121	27.5734	22.0117	21.4747
31.4901	37.648	97.8806	6.83098		29.8135	72.7359	47.5691	10.1254		29.0885	4.97073	12.2387	12.7635		30.9224	74.6731	70.2122	48.8059		26.9037	18.5378	17.815	17.9762		25.5186	27.4324	21.2892	21.2552
31.5493	35.7729	97.5281	6.13239		29.8887	75.1482	41.1295	8.54702		29.1875	5.16427	12.1833	12.6743		31.0278	69.0169	76.0567	48.1206		26.9759	18.4505	17.8146	17.8839		25.5806	27.271	20.6461	21.0026
31.621	33.9008	100	6.38034		29.9558	76.592	35.6449	10.151		29.2928	5.11642	12.2736	12.3337		31.1292	65.1015	79.8773	47.7833		27.0477	18.3794	16.4082	17.8141		25.6506	27.1789	19.9291	20.9381
31.7001	31.9244	96.7054	6.36327		30.0218	77.776	32.4893	19.0794		29.3886	5.21076	12.2739	12.2507		31.2354	61.7604	83.679	47.292		27.1225	18.3416	16.7082	17.7451		25.7152	26.8971	19.6089	20.7246
31.7716	30.694	84.4274	5.88614		30.1349	81.4614	29.5825	30.6642		29.4956	5.74367	12.2914	10.1653		31.3545	59.1004	86.0991	46.933		27.1908	18.2519	17.4718	17.5115		25.7875	26.785	19.2354	20.3729
31.8439	29.4517	75.7976	5.84292		30.2203	84.0305	27.8125	37.9142		29.6073	17.5606	12.3198	10.6354		31.463	56.7265	88.6688	46.5677		27.2958	18.2723	17.6286	17.4624		25.8532	26.7765	19.1137	20.1778
31.9485	27.8918	68.181	5.79446		30.2862	85.8162	26.7939	41.6611		29.7121	22.4799	12.3195	12.0635		31.5656	54.4748	90.3213	46.1965		27.3975	18.4996	17.5476	17.465		25.9343	26.5661	18.7683	18.2156
32.0528	26.6816	61.3128	5.50147		30.3636	88.0688	25.5252	46.7777		29.8126	25.6902	12.346	11.6907		31.6672	52.7102	92.2032	45.6993		27.5022	18.8876	17.6936	17.3005		26.0038	26.5668	18.5169	14.7192
32.154	25.6106	55.2855	5.61738		30.4301	89.3016	24.9209	49.7891		29.928	29.7805	12.3081	11.4646		31.7716	50.7696	92.8198	45.1787		27.6063	18.7941	17.7722	17.1558		26.0738	26.5669	18.4124	13.4409
32.255	24.8669	49.2561	7.63728		30.4979	90.4991	24.0619	51.9181		30.0387	34.1371	12.5408	11.3265		31.8738	49.7269	96.3062	44.9353		27.7109	19.1652	17.6838	17.0087		26.1393	26.5259	18.3406	12.8188
32.3754	23.8845	45.2726	47.7757		30.5666	97.1462	23.2185	54.8895		30.1381	37.6549	12.3029	11.4713		31.9875	47.8197	94.7806	44.4156		27.8137	18.8123	17.6663	16.8656		26.2005	26.428	18.1091	12.0703
32.4704	22.9265	42.9889	63.4996		30.6419	100	22.6331	57		30.2436	41.1919	12.0385	11.4813		32.0887	46.3246	87.6501	44.1431		27.9161	18.2623	17.4161	17.1743		26.2631	26.5417	18.0527	11.5536
32.5746	22.4903	41.074	72.1644		30.713	98.5847	22.2099	59.1084		30.3446	44.6406	12.2456	11.6664		32.1953	45.404	81.5321	43.6715		28.0201	17.8896	17.7053	11.913		26.3284	26.4289	18.0104	11.026
32.6445	21.9384	39.3556	73.8617		30.7801	94.5166	21.3629	60.5808		30.4125	47.2554	12.2218	11.5708		32.301	44.2586	76.544	43.1404		28.1253	17.3278	28.1562	11.4214		26.3976	26.4701	17.9369	10.7123
32.7183	21.8593	37.8771	76.3266		30.8544	87.7519	20.9077	61.9863		30.4767	49.695	12.2299	11.7105		32.3774	43.3666	72.2834	42.9964		28.2257	16.8789	44.4703	10.7106		26.4709	26.4731	17.9439	10.6669
32.792	22.2411	36.291	77.1577		30.9243	80.3696	20.5721	63.941		30.5468	51.7841	12.2314	11.7565		32.4632	42.9813	69.843	42.6131		28.3309	16.6439	52.1855	10.5254		26.5357	26.3208	17.9668	10.33
32.8595	22.3373	34.9701	79.0399		30.9943	72.2869	20.3189	65.1104		30.6161	54.5496	12.3064	11.3214		32.5375	40.5754	67.3005	42.0753		28.4316	16.5201	57.5357	10.2692		26.6097	26.1434	17.7886	10.1722
32.9322	22.153	33.9068	81.1081		31.0696	65.03	19.6402	66.6827		30.6844	56.606	12.2799	11.3		32.6073	40.0209	64.7679	41.771		28.5374	16.8277	60.9794	10.0352		26.6864	25.9664	17.711	10.2518
33.0031	22.2053	32.8462	81.6707		31.1377	59.3428	17.9689	74.1757		30.7655	58.8467	12.3438	11.352		32.6934	38.1463	62.6839	41.3867		28.6395	16.2481	63.5022	9.8069		26.7831	25.7257	17.958	10.1255
33.0796	21.6671	31.8278	82.9132		31.253	52.2286	18.2311	75.8312		30.8367	59.9467	12.4676	11.2734		32.7679	36.9085	60.8319	41.1288		28.7361	16.3243	66.3163	9.53283		26.8807	25.7966	17.9212	10.316
33.1492	21.72	31.2794	83.6099		31.3659	46.8144	18.3846	74.972		30.918	58.4245	15.8107	11.304		32.843	36.8955	58.9994	40.7098		28.8374	16.2081	69.2436	9.40796		26.9748	25.8746	18.2237	10.3058
33.2211	21.7924	29.8678	84.7745		31.4708	42.9167	17.8572	73.0188		30.9838	55.97	26.2453	11.3449		32.9142	35.9061	57.4249	40.4904		28.9378	16.3854	71.8458	9.30722		27.0717	25.8814	18.3271	10.1968
33.3128	22.0095	29.8493	85.3124		31.5824	39.6261	17.6581	68.0523		31.0492	52.7675	29.032	11.3677		32.9907	35.5151	56.4034	40.0669		29.0442	16.3168	74.7539	9.116		27.1691	25.8373	18.2867	10.2405
33.3865	22.0016	28.9059	86.0917		31.6918	37.1977	17.669	60.8194		31.1221	49.5417	32.0642	11.3716		33.0588	35.0298	54.4801	39.8331		29.142	16.3053	77.2904	9.15031		27.2343	25.9136	18.2805	10.0682
33.465	22.0727	28.3366	85.3505		31.794	35.3656	17.2728	55.1058		31.1956	46.7871	35.026	11.3716		33.1349	34.7073	53.6112	39.4851		29.2468	16.0992	79.2415	8.98291		27.3015	25.9536	18.186	10.216
33.5307	21.6288	28.0086	89.1983		31.8702	34.2502	16.8578	50.3784		31.2645	44.2655	38.0711	11.3377		33.2202	33.5998	52.3396	39.1092		29.3476	26.0586	81.3087	8.7507		27.3701	25.856	18.1349	10.3107
33.596	21.1181	27.2609	83.8929		31.9377	33.3788	16.5034	46.1188		31.3304	41.6389	40.9396	8.88263		33.2963	33.0616	50.9529	38.9077		29.4535	46.345	82.6382	8.69142		27.4375	25.3306	18.0879	10.2071
33.7083	20.6618	27.0799	66.8399		32.0149	32.1895	16.2638	42.3628		31.4125	38.8913	43.9613	16.6481		33.3893	32.3005	49.4651	41.9886		29.558	56.9551	88.4873	8.86517		27.5036	25.6495	17.9427	10.3341
33.8514	20.1977	26.8908	54.9607		32.083	31.4058	15.7479	38.8291		31.5368	35.4231	46.581	22.6493		33.4873	31.9219	48.589	36.7696		29.6708	62.9587	85.4303	8.56671		27.5745	25.8538	17.7425	10.231
33.9692	19.7816	26.5059	46.7167		32.159	30.7289	15.5704	34.9769		31.6366	33.1624	49.2013	24.5256		33.5943	31.1072	47.1831	30.253		29.7718	68.4384	85.7872	8.6258		27.6421	25.6923	17.916	10.4944
34.0876	19.6847	26.177	41.8453		32.2216	30.0345	15.1592	32.2819		31.7344	31.0162	50.131	25.0694		33.699	30.4593	46.2624	27.2558		29.8749	73.6713	81.3564	8.68322		27.7077	25.9224	17.9066	10.4361
34.1994	19.4168	25.8644	37.7167		32.291	29.428	14.8283	30.0348		31.8322	29.0196	53.5084	27.116		33.807	29.9993	45.4977	25.3556		29.9737	77.9553	75.381	9.12778		27.7714	25.5812	18.1212	10.4267
34.3124	19.1539	25.0968	34.6958		32.3608	28.8215	14.6455	28.4627		31.9374	27.3782	58.0479	28.9511		33.8832	29.4039	45.1424	23.8392		30.0792	81.3691	64.5815	9.00445		27.8538	25.6378	18.249	10.5229
34.41	18.6929	24.9078	32.1949		32.4369	28.2786	14.2838	27.4198		32.0409	25.9109	56.8579	31.6761		33.9547	28.8871	44.5075	22.8021		30.1806	84.6631	57.0943	8.88		27.9189	25.6195	18.3787	10.523
34.5354	18.6151	24.3826	29.9748		32.5086	27.4959	14.0996	26.3966		32.1518	24.4694	54.1784	34.455		34.0263	28.6348	42.514	22.2085		30.2812	87.8192	51.0363	9.24066		27.9868	25.599	18.4406	10.4902
34.6511	18.3311	23.7378	28.0112		32.5727	27.4425	14.0348	25.8262		32.282	23.0022	50.1833	36.0333		34.0957	28.2311	41.9849	21.3201		30.3778	90.1067	46.5192	9.38684		28.0547	25.6689	18.3976	10.6657
34.7571	18.2607	22.9932	27.1332		32.6414	26.4756	13.7381	24.8977		32.3812	21.9291	46.1888	37.3226		34.1731	27.8903	39.9017	20.6041		30.4818	93.8049	43.4065	9.41713		28.1283	25.6297	18.4637	10.7095
34.8695	18.064	22.7819	25.9566		32.7174	25.9696	13.7058	24.4485		32.4913	20.2183	43.5273	38.6701		34.2426	27.7382	39.3284	20.0145		30.5868	96.8575	40.4952	9.5351		28.1996	25.7772	18.2572	10.7934
34.9758	18.4224	22.4547	24.8421		32.782	26.2887	13.6465	23.7915		32.5795	19.0233	41.2136	40.0005		34.319	27.1658	38.9114	19.5269		30.6917	88.155	38.3907	9.80168		28.3108	25.7262	17.718	10.4203
35.117	18.0571	22.2309	24.1848		32.877	26.3315	13.3877	23.8721		32.6813	19.617	39.0193	41.5295		34.3887	27.102	38.6389	19.2446		30.7851	78.0318	36.3118	9.87685		28.4094	25.8062	17.3094	10.5913
35.2092	18.1209	21.7503	23.0253		32.9828	26.302	13.3663	23.0264		32.7927	18.7127	37.2586	43.2612		34.4646	26.7991	38.2166	19.2069		30.9022	68.186	34.2784	9.77227		28.5382	26.1707	17.3244	10.736
35.3214	17.6567	21.468	22.3809		33.089	25.8934	13.2861	22.2561		32.9049	18.2709	35.624	44.9573		34.5338	26.4406	37.9112	18.7709		31.0101	63.0832	32.9706	10.6526		28.6408	25.8889	17.3235	10.916
35.4218	17.556	21.2137	21.1596		33.2152	25.3345	13.0954	22.1186		32.9644	17.992	34.507	46.6032		34.6097	25.9723	37.3924	18.7716		31.1064	59.331	31.8757	9.46235		28.7381	25.7556	17.1695	11.151
35.4966	17.5597	21.3607	21.0518		33.3235	24.9694	12.9949	21.7534		33.0352	17.9513	33.2658	50.1538		34.6784	25.7733	36.6008	18.3359		31.2077	56.4138	30.8724	9.3536		28.8016	25.7335	17.2153	11.0083
35.5603	17.6331	20.8718	23.8921		33.4355	24.6644	12.9055	22.8315		33.1051	17.6609	32.1238	52.1479		34.7483	25.4816	35.9349	18.1402		31.3087	54.1133	29.9673	9.87453		28.8697	25.6864	17.2208	11.1681
35.6406	16.9373	21.1484	23.754		33.5333	24.1431	12.6249	20.3245		33.1878	17.4299	31.0538	50.8942		34.8169	25.5678	35.6245	17.8889		31.4185	51.2237	29.416	9.79554		28.9377	25.7167	16.9463	10.9904
35.7258	10.5389	20.9475	24.7143		33.6384	24.0617	12.6194	20.397		33.2518	17.1803	30.1097	51.1247		34.9359	25.229	34.5828	17.7824		31.5253	48.1174	29.0616	9.69538		29.0034	25.5515	16.8308	11.3206
35.8035	13.9013	20.8128	24.6729		33.746	23.7603	12.6052	20.5122		33.3193	16.8269	29.2293	48.8581		35.0357	24.4663	33.7066	17.728		31.6259	45.0129	28.2655	10.1009		29.07	25.6424	16.8261	11.3356
35.8824	15.4339	20.2693	23.7182		33.8522	23.4457	12.3514	20.9229		33.392	16.6008	28.3988	46.3572		35.1721	24.1342	33.1986	17.7977		31.7372	42.4459	27.9776	10.0263		29.1348	25.6713	16.6352	11.1876
35.965	15.2391	20.2582	22.9663		33.9593	23.2041	12.3246	20.6366		33.4635	16.4279	27.5927	43.9225		35.2713	24.1815	32.2256	17.6554		31.8452	40.4764	27.5103	10.0959		29.2017	25.5485	16.5225	11.3449
36.0251	14.9606	20.1256	23.691		34.0634	22.986	12.2806	19.8779		33.5367	16.2046	27.089	40.4056		35.3716	23.836	31.708	17.4339		31.9432	39.0251	26.3868	10.4678		29.266	25.5209	16.4605	11.0494
36.1045	14.4826	20.1413	24.07		34.1685	22.5161	12.4916	19.2922		33.6027	15.7882	26.3088	37.283		35.4791	24.8778	30.7416	16.8424		32.0396	37.3797	25.7997	10.4106		29.3255	27.8241	16.5736	11.385
36.1788	14.3682	20.2248	24.2625		34.2741	22.1494	11.9539	18.929		33.673	15.6205	25.3992	34.5427		35.5844	16.316	30.602	16.6044		32.1444	36.1804	25.2517	10.4864		29.3893	37.2206	18.1327	10.4937
36.2453	14.1598	19.7838	23.7336		34.3843	21.9222	13.2713	18.7644		33.7595	15.1666	24.7508	32.3009		35.7005	11.7883	30.392	16.7998		32.2489	35.2016	24.8536	10.5872		29.4652	51.2632	17.1168	8.94506
36.3181	13.5835	20.0179	23.3288		34.4904	21.6496	13.6872	18.2193		33.8244	14.9558	24.0489	30.5657		35.8088	10.0083	29.8331	16.7813		32.3169	34.6313	25.4302	10.3168		29.5394	58.8636	17.0156	9.10853
36.3872	13.3019	19.6554	23.028		34.5951	21.4136	13.3987	18.065		33.9062	14.6928	23.1637	28.6992		35.9266	8.82757	29.7099	16.7692		32.3873	34.0851	24.7112	10.3029		29.6093	64.5874	17.0573	9.1758
36.4722	13.108	19.6942	22.7774		34.6994	21.2723	12.9728	17.8491		34.0038	14.3549	22.8631	27.3871		36.0255	7.71352	29.1349	16.8335		32.4575	33.135	24.1531	11.5844		29.6708	69.5293	16.835	9.06005
36.5823	12.7576	19.2388	22.3955		34.8048	21.07	12.6771	17.792		34.1084	14.1017	22.1556	26.236		36.1317	7.23621	28.9317	16.5994		32.5194	35.1515	23.3942	11.2052		29.737	74.3571	16.6846	8.93865
36.6966	12.3655	19.2575	22.002		34.8823	20.9014	12.352	17.5734		34.2017	13.8947	21.651	25.1274		36.23	6.8268	28.9343	16.6858		32.5933	38.0594	23.1684	11.0256		29.8376	79.2478	16.6483	8.90909
36.7888	12.2715	19.1771	21.9917		34.9428	20.7457	12.0688	17.432		34.2572	13.6174	21.1671	24.2057		36.3345	6.55844	28.6451	17.0704		32.6595	37.4769	22.4092	11.2558		29.9412	83.0844	16.5076	8.77877
36.8959	11.7823	19.1052	21.5238		35.0171	20.6457	11.7587	17.2435		34.3332	13.4973	20.8479	23.4418		36.4481	6.23157	28.1843	17.4757		32.7429	37.1754	22.1388	11.6261		30.0343	86.5915	16.5112	8.57509
37.0004	11.333	18.8522	21.4154		35.0787	20.5242	11.5247	17.0565		34.396	13.3641	20.5285	22.641		36.5444	5.96007	27.7363	17.5519		32.8077	37.1256	21.6893	12.2089		30.1005	88.4452	16.4822	8.34717
37.0738	11.3252	20.7468	21.3531		35.1534	20.4934	11.2921	16.9565		34.4676	13.0864	20.1167	21.9492		36.6476	6.31873	27.2814	17.6326		32.8816	37.0133	21.4075	12.0322		30.165	90.3589	16.4455	8.40336
37.141	11.3626	21.5115	20.6373		35.2212	20.4052	11.0396	16.7857		34.5284	12.9328	19.7106	21.4579		36.7466	6.49829	27.0567	19.8138		32.9506	36.7322	21.0226	12.1841		30.2429	92.5469	16.5528	8.27718
37.2229	11.9444	21.0197	20.5237		35.2965	20.3214	10.8335	16.608		34.5938	12.8907	19.303	20.9608		36.8646	6.78739	26.891	19.9027		33.0149	36.5024	20.8248	12.0862		30.3184	94.182	18.47	8.33685
37.2894	11.6567	20.4326	20.7981		35.3623	20.292	10.5285	16.6545		34.6607	12.6709	19.016	20.3605		36.9662	7.08889	26.8436	20.6222		33.0864	36.0601	20.5025	12.1923		30.3863	95.3952	24.1038	8.30565
37.3635	11.0815	20.0136	20.4045		35.4289	20.7369	10.5237	16.1617		34.7298	12.6917	18.676	19.8708		37.0694	7.25695	26.3162	20.6668		33.1546	35.7879	20.3991	12.1058		30.4507	96.6975	29.9476	10.4189
37.44	10.9164	19.842	20.4205		35.5226	20.4917	10.6149	15.9449		34.7931	12.5199	18.4835	19.6819		37.1806	7.76935	28.6713	20.6182		33.2268	35.351	20.1722	11.9441		30.5121	96.1817	37.7436	9.52447
[truncated: 1,306 more rows]

## Sheet: SI Figure 3
SI Figure 3A										SI Figure 3B										SI Figure 3C										SI Figure 3D												SI Figure 3E
[truncated: 3,606 more rows]
[truncated: 14 more columns]

## Sheet: SI Figure 4
SI Figure 4A
[truncated: 59 more rows]
[truncated: 5 more columns]

## Sheet: SI Figure 5
SI Figure 5A
[truncated: 71 more rows]
[truncated: 5 more columns]

[truncated: 1 more sheets: SI Figure 7]
